# Supplementary material for: Clinical usefulness of iQ200/iChem Velocity workstation for screening of urine culture
Source: BMC Infect Dis. 2019 Jun 17;19:531. doi: 10.1186/s12879-019-4141-x (PMC6580579; doi:10.1186/s12879-019-4141-x)
Supplement: Supplementary file 1 — The raw dataset of 1942 urine samples including patients' gender, age-range, specimen type, and test results from culture, gram staining and iQ200/iChem workstation. (XLSX 251 kb) [file 12879_2019_4141_MOESM1_ESM.xlsx]

## Sheet: sheet1
sex	age	specimen	gram-WBC	gram-microoragnism	BACT	WBC	LE	ASP	BYST	Culture result	Culture-microorganism
M	18-60	Catheterized urine	No wbc	no microorganism.	-	5	-	807	-	Less than 1000 CFU/ml.
M	18-60	Catheterized urine	No wbc	no microorganism.	+	235	+	11802	-	Less than 1000 CFU/ml.
F	18-60	Spot urine	No wbc	no microorganism.	-	0	-	350	-	Less than 1000 CFU/ml.
F	18-60	Catheterized urine	Rare WBC	No microorganism.	+	32	-	2182	-	Less than 1000 CFU/ml.
F	<18	Clean voided urine	Few WBC	Many gram negative bacilli	+	45	+	52165	-	10^5↑(CFU/ml)	Escherichiacoli
M	>60	Catheterized urine	No wbc	no microorganism.	+	50	+	6917	-	10^5↑(CFU/ml)	Enterococcusfaecalis
F	18-60	Catheterized urine	Few WBC	Many gram negative bacilli	+	5	+	77005	-	10^5↑(CFU/ml)	Escherichiacoli
F	18-60	Clean voided urine	No wbc	no microorganism.	+	6	-	6102	-	Less than 1000 CFU/ml.
F	18-60	Clean voided urine	No wbc	no microorganism.	+	30	+	79354	-	10^3~10^4(CFU/ml)	Enterococcussp.
F	18-60	Clean voided urine	No wbc	no microorganism.	-	1	-	1038	-	Less than 1000 CFU/ml.
F	18-60	Clean voided urine			-	1	+	1219	-	Less than 1000 CFU/ml.
M	>60	Clean voided urine	No wbc	no microorganism.	-	2	-	1553	-	Less than 1000 CFU/ml.
M	18-60	Clean voided urine	Few WBC	Few gram negative bacilli	+	2	-	11607	-	10^4~10^5(CFU/ml)	Escherichiacoli
F	>60	Clean voided urine	No wbc	no microorganism.	-	8	-	2357	-	Less than 1000 CFU/ml.
M	18-60	Clean voided urine	No wbc	no microorganism.	-	1	-	31343	-	Less than 1000 CFU/ml.
M	>60	Clean voided urine	No wbc	no microorganism.	-	1	-	912	-	Less than 1000 CFU/ml.
F	18-60	Clean voided urine	Few WBC	Many gram negative bacilli	-	3	+	43991	-	10^5↑(CFU/ml)	Escherichiacoli
M	18-60	Clean voided urine	No wbc	no microorganism.	+	0	-	238390	-	Less than 1000 CFU/ml.
M	18-60	Clean voided urine	Many WBC	No microorganism.	+	641	+	5711	-	10^3~10^4(CFU/ml)	Escherichiacoli
F	18-60	Clean voided urine	No wbc	no microorganism.	-	2	-	2426	-	Less than 1000 CFU/ml.
M	18-60	Clean voided urine	No wbc	no microorganism.	+	1	-	116416	-	Less than 1000 CFU/ml.
M	18-60	Clean voided urine	No wbc	no microorganism.	-	0	-	211	-	Less than 1000 CFU/ml.
M	18-60	Clean voided urine	No wbc	no microorganism.	-	0	-	1072	-	Less than 1000 CFU/ml.
M	18-60	Clean voided urine	No wbc	no microorganism.	-	1	-	1606	-	Less than 1000 CFU/ml.
M	>60	Clean voided urine	No wbc	no microorganism.	-	1	-	3524	-	Less than 1000 CFU/ml.
M	18-60	Clean voided urine	No wbc	no microorganism.	-	0	-	1302	-	Less than 1000 CFU/ml.
M	>60	Clean voided urine	No wbc	no microorganism.	-	0	-	1197	-	Less than 1000 CFU/ml.
M	>60	Clean voided urine	No wbc	no microorganism.	-	2	-	2015	-	Less than 1000 CFU/ml.
M	18-60	Clean voided urine	No wbc	no microorganism.	-	13	+	2523	-	Less than 1000 CFU/ml.
F	>60	Clean voided urine	No wbc	no microorganism.	-	6	-	1705	-	Less than 1000 CFU/ml.
M	18-60	Clean voided urine	No wbc	no microorganism.	-	1	-	1135	-	Less than 1000 CFU/ml.
F	18-60	Spot urine	No wbc	no microorganism.	-	7	-	1951	-	Less than 1000 CFU/ml.
M	18-60	Clean voided urine	No wbc	no microorganism.	-	1	+	615	-	Less than 1000 CFU/ml.
M	18-60	Clean voided urine	No wbc	no microorganism.	-	0	-	603	-	Less than 1000 CFU/ml.
F	18-60	Clean voided urine	No wbc	no microorganism.	-	0	-	969	-	Less than 1000 CFU/ml.
F	18-60	Clean voided urine	No wbc	no microorganism.	-	1	-	185	-	Less than 1000 CFU/ml.
F	<18	Clean voided urine	No wbc	no microorganism.	-	2	+	3681	-	Less than 1000 CFU/ml.
M	<18	Clean voided urine	No wbc	no microorganism.	-	2	-	111676	-	Less than 1000 CFU/ml.
M	<18	Clean voided urine	No wbc	no microorganism.	-	1	-	366	-	Less than 1000 CFU/ml.
F	>60	Clean voided urine	No Wbc	Many gram negative bacilli	-	9	+	67625	-	10^5↑(CFU/ml)	Klebsiellapneumoniaess.pneumoniae
F	<18	Clean voided urine	No wbc	no microorganism.	+	4	-	185329	-	Less than 1000 CFU/ml.
F	18-60	Clean voided urine	No wbc	no microorganism.	+	2	-	2599	-	Less than 1000 CFU/ml.
F	>60	Clean voided urine	No wbc	no microorganism.	-	1	-	1014	-	Less than 1000 CFU/ml.
M	>60	Clean voided urine	No wbc	no microorganism.	-	26	+	209521	-	Less than 1000 CFU/ml.
F	18-60	Clean voided urine	No wbc	no microorganism.	-	2	-	3094	-	Less than 1000 CFU/ml.
M	>60	Clean voided urine	No wbc	no microorganism.	-	3	-	1731	-	Less than 1000 CFU/ml.
F	>60	Clean voided urine	Few WBC	Many gram negative bacilli	+	88	+	187000	-	10^5↑(CFU/ml)	Escherichiacoli
M	18-60	Clean voided urine	No wbc	no microorganism.	-	0	-	427	-	Less than 1000 CFU/ml.
M	>60	Clean voided urine	No wbc	no microorganism.	-	2	-	7938	-	Less than 1000 CFU/ml.
F	<18	Spot urine	No wbc	no microorganism.	-	0	-	293	-	Less than 1000 CFU/ml.
F	18-60	Clean voided urine	No wbc	no microorganism.	-	1	-	648	-	10^3~10^4(CFU/ml)	Enterococcusfaecalis
M	18-60	Clean voided urine	No wbc	no microorganism.	-	0	-	316	-	Less than 1000 CFU/ml.
M	18-60	Clean voided urine	No wbc	no microorganism.	-	0	-	965	-	Less than 1000 CFU/ml.
F	>60	Clean voided urine	No Wbc	Many gram negative bacilli	+	4	-	53111	-	10^5↑(CFU/ml)	Escherichiacoli
F	>60	Clean voided urine	No wbc	no microorganism.	-	109	+	15266	-	Less than 1000 CFU/ml.
F	18-60	Clean voided urine	No wbc	no microorganism.	-	1	-	747	-	Less than 1000 CFU/ml.
F	<18	Spot urine			+	0	-	531	-	Less than 1000 CFU/ml.
F	18-60	Clean voided urine	No Wbc	Moderate gram negative bacilli	+	13	+	573	-	10^5↑(CFU/ml)	Escherichiacoli
M	18-60	Clean voided urine	No wbc	no microorganism.	-	12	-	146981	+	Less than 1000 CFU/ml.
M	18-60	Clean voided urine	No wbc	no microorganism.	-	0	-	1140	-	Less than 1000 CFU/ml.
F	<18	Spot urine	No wbc	no microorganism.	-	1	-	4349	-	10^4~10^5(CFU/ml)	Enterococcusfaecium
M	18-60	Clean voided urine			-	1	-	1963	-	Less than 1000 CFU/ml.
F	<18	Clean voided urine	No wbc	no microorganism.	-	1	-	1215	-	Less than 1000 CFU/ml.
F	>60	Clean voided urine	Few WBC	Moderate gram negative bacilli	+	91	+	20025	-	10^4~10^5(CFU/ml)	Escherichiacoli
M	<18	Spot urine	No wbc	no microorganism.	-	0	-	110	-	Less than 1000 CFU/ml.
F	18-60	Catheterized urine	No wbc	no microorganism.	+	13	-	28945	-	Less than 1000 CFU/ml.
M	<18	Clean voided urine	No wbc	no microorganism.	-	0	-	2623	-	10^4~10^5(CFU/ml)	Enterococcussp.
F	18-60	Clean voided urine	No wbc	no microorganism.	-	0	-	311	-	Less than 1000 CFU/ml.
F	<18	Clean voided urine	No wbc	no microorganism.	-	0	-	81	-	Less than 1000 CFU/ml.	0
M	18-60	Clean voided urine	No wbc	no microorganism.	-	2	-	11829	-	10^4~10^5(CFU/ml)	Enterococcusfaecium
F	18-60	Clean voided urine	No wbc	no microorganism.	+	2	-	1499	-	Less than 1000 CFU/ml.	0
F	>60	Clean voided urine	No wbc	no microorganism.	-	3	-	12386	-	Less than 1000 CFU/ml.
F	18-60	Clean voided urine	Few WBC	No microorganism.	-	6	+	1338	-	Less than 1000 CFU/ml.
M	18-60	Clean voided urine	No wbc	no microorganism.	-	1	-	1793	-	Less than 1000 CFU/ml.
F	>60	Clean voided urine	No wbc	no microorganism.	-	0	-	555	-	Less than 1000 CFU/ml.
M	18-60	Clean voided urine	Few WBC	No microorganism.	-	2	-	478	-	Less than 1000 CFU/ml.
M	18-60	Clean voided urine	No wbc	no microorganism.	-	1	-	789	-	Less than 1000 CFU/ml.
F	18-60	Clean voided urine	No wbc	no microorganism.	-	1	-	2125	-	Less than 1000 CFU/ml.
M	18-60	Clean voided urine	No wbc	no microorganism.	-	1	-	1479	-	Less than 1000 CFU/ml.
F	18-60	Clean voided urine	No wbc	no microorganism.	-	2	-	627	-	Less than 1000 CFU/ml.
M	18-60	Clean voided urine	No wbc	no microorganism.	-	9	-	2577	-	Less than 1000 CFU/ml.
M	>60	Clean voided urine	Moderate WBC	No microorganism.	+	0	+	717	-	Less than 1000 CFU/ml.
M	>60	Clean voided urine	No wbc	no microorganism.	-	2	-	322	-	Less than 1000 CFU/ml.
M	>60	Catheterized urine	No wbc	no microorganism.	-	2	-	4983	-	Less than 1000 CFU/ml.
M	18-60	Spot urine	No wbc	no microorganism.	-	94	-	45922	+	Less than 1000 CFU/ml.
M	<18	Clean voided urine	No wbc	no microorganism.	-	1197	-	30775	+	10^3~10^4(CFU/ml),10^3~10^4(CFU/ml)	Enteric gram negative rod,Proteus sp.
F	>60	Catheterized urine	Few WBC	Moderate gram negative bacilli	-	1	+	2961	-	10^5↑(CFU/ml)	Klebsiella pneumoniae ss. Pneumoniae
M	18-60	Spot urine	No wbc	no microorganism.	-	14	-	969	-	Less than 1000 CFU/ml.
F	18-60	Clean voided urine	No wbc	no microorganism.	+	40	-	135425	-	Less than 1000 CFU/ml.
M	18-60	Clean voided urine	No wbc	no microorganism.	-	19	-	3169	+	Less than 1000 CFU/ml.
M	>60	Clean voided urine	No wbc	no microorganism.	-	3	-	139167	-	Less than 1000 CFU/ml.
M	>60	Clean voided urine	No wbc	no microorganism.	+	0	-	665	-	Less than 1000 CFU/ml.
F	18-60	Clean voided urine	No wbc	no microorganism.	-	0	-	311	-	Less than 1000 CFU/ml.
M	18-60	Clean voided urine	No wbc	no microorganism.	-	2	-	2525	-	Less than 1000 CFU/ml.
M	>60	Clean voided urine	No wbc	no microorganism.	-	1	-	1504	-	Less than 1000 CFU/ml.
M	<18	Spot urine			-	1	-	395	-	Less than 1000 CFU/ml.
F	>60	Clean voided urine	No wbc	no microorganism.	-	0	-	2234	-	Less than 1000 CFU/ml.
F	18-60	Clean voided urine	No wbc	no microorganism.	+	31	+	5228	-	Less than 1000 CFU/ml.
F	<18	Spot urine	No wbc	no microorganism.	+	16	+	10336	+	Less than 1000 CFU/ml.
M	>60	Clean voided urine	No wbc	no microorganism.	-	2	-	531	-	Less than 1000 CFU/ml.
F	18-60	Clean voided urine	No wbc	no microorganism.	-	1	-	913	-	Less than 1000 CFU/ml.
F	>60	Clean voided urine	Few WBC	No microorganism.	-	25	+	950	-	Less than 1000 CFU/ml.
M	18-60	Spot urine	No wbc	no microorganism.	-	2	-	2773	-	Less than 1000 CFU/ml.
F	18-60	Clean voided urine	No wbc	no microorganism.	-	0	-	596	-	Less than 1000 CFU/ml.
M	18-60	Clean voided urine	No wbc	no microorganism.	-	1	-	493	-	Less than 1000 CFU/ml.
F	18-60	Clean voided urine	No wbc	no microorganism.	-	0	-	1063	-	Less than 1000 CFU/ml.
M	18-60	Clean voided urine	No wbc	no microorganism.	-	1	-	2289	-	Less than 1000 CFU/ml.
M	>60	Clean voided urine	No wbc	no microorganism.	+	9	+	1171	-	10^3~10^4(CFU/ml)	Proteus mirabilis
F	18-60	Clean voided urine	No wbc	no microorganism.	-	0	-	1468	-	Less than 1000 CFU/ml.
F	>60	Clean voided urine	No wbc	no microorganism.	-	1	-	707	-	Less than 1000 CFU/ml.
M	<18	Clean voided urine	No wbc	no microorganism.	+	2	-	93241	-	10^4~10^5(CFU/ml)	Proteus mirabilis
F	>60	Catheterized urine	No wbc	no microorganism.	-	2	-	2349	-	Less than 1000 CFU/ml.
F	18-60	Clean voided urine	No wbc	no microorganism.	-	0	-	1226	-	Less than 1000 CFU/ml.
F	>60	Clean voided urine	No wbc	no microorganism.	-	0	-	238	-	Less than 1000 CFU/ml.
M	<18	Clean voided urine	No wbc	no microorganism.	-	61	-	18496	+	10^3~10^4(CFU/ml)	Enterococcus sp.
M	18-60	Spot urine	No wbc	no microorganism.	-	0	-	1003	-	Less than 1000 CFU/ml.
M	>60	Clean voided urine	No wbc	no microorganism.	-	0	-	548	-	Less than 1000 CFU/ml.
M	<18	Clean voided urine	No wbc	no microorganism.	+	3	-	4617	-	10^4~10^5(CFU/ml)	Escherichia coli
F	18-60	Clean voided urine	No wbc	no microorganism.	-	2	+	394	-	10^4~10^5(CFU/ml)	Escherichia coli
F	18-60	Clean voided urine	Moderate WBC	Few gram negative bacilli	-	9	-	390	-	Less than 1000 CFU/ml.
M	>60	Clean voided urine	No wbc	no microorganism.	-	0	-	3331	-	Less than 1000 CFU/ml.
M	>60	Clean voided urine	No wbc	no microorganism.	-	2	-	253363	-	Less than 1000 CFU/ml.
F	>60	Clean voided urine	No wbc	no microorganism.	+	113	+	2986	-	Less than 1000 CFU/ml.
M	18-60	Clean voided urine	No wbc	no microorganism.	+	0	-	419	-	Less than 1000 CFU/ml.
F	18-60	Clean voided urine	No wbc	no microorganism.	-	0	-	226	-	Less than 1000 CFU/ml.
F	18-60	Spot urine	No wbc	no microorganism.	-	0	-	402	-	Less than 1000 CFU/ml.
M	<18	Clean voided urine	No Wbc	Few gram negative bacilli	+	1	-	411	-	10^5↑(CFU/ml)	Citrobacter koseri
M	18-60	Spot urine	No wbc	no microorganism.	-	1	-	3570	-	Less than 1000 CFU/ml.
M	<18	Clean voided urine	No wbc	no microorganism.	-	1	-	517	-	Less than 1000 CFU/ml.
F	18-60	Clean voided urine	No wbc	no microorganism.	-	0	-	411	-	Less than 1000 CFU/ml.
M	>60	Clean voided urine	Rare WBC	No microorganism.	+	12	+	30308	-	Less than 1000 CFU/ml.
M	>60	Clean voided urine	No wbc	no microorganism.	-	2	-	1731	-	Less than 1000 CFU/ml.
M	>60	Clean voided urine	No wbc	no microorganism.	-	0	-	564	-	Less than 1000 CFU/ml.
M	>60	Clean voided urine	No wbc	no microorganism.	-	0	-	702	-	Less than 1000 CFU/ml.
M	18-60	Clean voided urine	No wbc	no microorganism.	-	1	-	1055	-	Less than 1000 CFU/ml.
F	18-60	Clean voided urine	No wbc	no microorganism.	-	1	-	2855	-	Less than 1000 CFU/ml.
F	>60	Clean voided urine	Moderate WBC	No microorganism.	+	1269	+	14221	+	10^5↑(CFU/ml)	Proteus mirabilis
M	>60	Clean voided urine	No wbc	no microorganism.	-	0	-	589	-	Less than 1000 CFU/ml.
M	>60	Clean voided urine	No wbc	no microorganism.	-	0	-	130	-	Less than 1000 CFU/ml.
F	>60	Clean voided urine	No wbc	no microorganism.	+	29	+	15142	+	10^5↑(CFU/ml)	Enterococcus faecalis
F	<18	Clean voided urine	No wbc	no microorganism.	+	2	-	2698	+	Less than 1000 CFU/ml.
M	>60	Clean voided urine	No wbc	no microorganism.	-	3	+	3342	-	Less than 1000 CFU/ml.
M	>60	Clean voided urine	Few WBC	Few gram negative bacilli	-	25	+	4752	-	10^3~10^4(CFU/ml),10^3~10^4(CFU/ml)	Enteric gram negative rod,Enteric gram negative rod
M	>60	Clean voided urine	No wbc	no microorganism.	+	1	-	1680	-	Less than 1000 CFU/ml.
F	<18	Clean voided urine	No wbc	no microorganism.	-	2	+	430	-	Less than 1000 CFU/ml.
F	>60	Clean voided urine	Many WBC	Many gram negative bacilli	-	32	+	3594	-	Less than 1000 CFU/ml.
M	18-60	Clean voided urine	No wbc	no microorganism.	+	1	-	1988	-	10^3~10^4(CFU/ml)	Enterococcus faecalis
M	>60	Clean voided urine	No wbc	no microorganism.	-	0	-	519	-	Less than 1000 CFU/ml.
F	<18	Clean voided urine	Few WBC	Many gram negative bacilli	-	0	-	799	-	10^3~10^4(CFU/ml)	Enterococcus sp.
F	18-60	Clean voided urine	No wbc	no microorganism.	+	1	-	51185	-	10^3~10^4(CFU/ml),10^3~10^4(CFU/ml),10^3~10^4(CFU/ml)	Enterococcus faecalis,Klebsiella pneumoniae ss. pneumoniae,Staphylococcus lugdunensis
M	>60	Clean voided urine	Many WBC	No microorganism.	-	54	-	2334	-	10^3~10^4(CFU/ml),10^3~10^4(CFU/ml)	Staphylococcus hominis,Staphylococcus saprophyticus
M	18-60	Clean voided urine	No wbc	no microorganism.	-	0	-	1188	-	Less than 1000 CFU/ml.
F	18-60	Clean voided urine	No wbc	no microorganism.	-	1	-	1136	-	Less than 1000 CFU/ml.
M	18-60	Clean voided urine	No wbc	no microorganism.	+	21	+	7583	-	Less than 1000 CFU/ml.
M	<18	Clean voided urine	No wbc	no microorganism.	-	1	-	350	-	Less than 1000 CFU/ml.
F	>60	Catheterized urine	Many WBC	Many gram negative bacilli	+	187	+	21771	-	10^5↑(CFU/ml)	Escherichia coli
M	18-60	Clean voided urine	No wbc	no microorganism.	-	1	-	1381	-	Less than 1000 CFU/ml.
F	18-60	Catheterized urine	No wbc	no microorganism.	+	1	-	1898	-	Less than 1000 CFU/ml.
F	18-60	Clean voided urine	No wbc	no microorganism.	-	7	+	2691	-	Less than 1000 CFU/ml.
M	>60	Clean voided urine	Few WBC	Few gram positive cocci	+	22	+	13084	+	10^4~10^5(CFU/ml),10^5↑(CFU/ml)	Enteric gram negative rod,Escherichia coli
F	>60	Clean voided urine	No wbc	no microorganism.	+	1	-	803	-	10^3~10^4(CFU/ml)	Enterococcus sp.
F	>60	Clean voided urine	Few WBC	Many gram positive cocci	+	29	+	7944	-	10^5↑(CFU/ml)	Enterococcus faecium
F	<18	Spot urine	No wbc	no microorganism.	-	2	-	714	-	Less than 1000 CFU/ml.
M	18-60	Clean voided urine	No wbc	no microorganism.	-	1	-	143	-	Less than 1000 CFU/ml.
M	>60	Clean voided urine	No wbc	no microorganism.	-	1	-	527	-	Less than 1000 CFU/ml.
M	18-60	Clean voided urine	No wbc	no microorganism.	-	1	-	780	-	Less than 1000 CFU/ml.
M	>60	Clean voided urine	No wbc	no microorganism.	-	0	-	2014	-	Less than 1000 CFU/ml.
F	18-60	Clean voided urine	No wbc	no microorganism.	-	1	-	3755	-	Less than 1000 CFU/ml.
M	18-60	Clean voided urine	No wbc	no microorganism.	-	1	-	1182	-	Less than 1000 CFU/ml.
M	<18	Clean voided urine	No wbc	no microorganism.	-	0	-	685	-	Less than 1000 CFU/ml.
M	>60	Clean voided urine	No wbc	no microorganism.	+	2	-	1349	-	10^3~10^4(CFU/ml)	Enterococcus sp.
M	<18	Clean voided urine	No wbc	no microorganism.	-	0	-	1086	-	10^3~10^4(CFU/ml),10^3~10^4(CFU/ml)	Staphylococcus hominis,Morganella morganii
F	18-60	Clean voided urine	No wbc	no microorganism.	+	4	-	13063	-	Less than 1000 CFU/ml.
F	>60	Clean voided urine	No wbc	no microorganism.	-	2	-	1669	-	Less than 1000 CFU/ml.
M	>60	Clean voided urine	No wbc	no microorganism.	+	1	-	2581	-	Less than 1000 CFU/ml.
M	>60	Clean voided urine	No wbc	no microorganism.	-	0	-	3254	-	Less than 1000 CFU/ml.
F	>60	Catheterized urine	No Wbc	Many gram negative bacilli	+	7	-	11168	-	10^5↑(CFU/ml)	Enterobacter aerogenes
F	18-60	Clean voided urine	Few WBC	Moderate gram negative bacilli	+	467	+	8282	+	10^5↑(CFU/ml)	Escherichia coli
F	18-60	Catheterized urine	No wbc	no microorganism.	-	1	-	1201	-	Less than 1000 CFU/ml.
M	18-60	Clean voided urine	No wbc	no microorganism.	-	0	-	483	-	10^3~10^4(CFU/ml)	Enterococcus sp.
F	18-60	Catheterized urine	No wbc	no microorganism.	-	0	-	482	-	Less than 1000 CFU/ml.
F	>60	Clean voided urine	No wbc	no microorganism.	+	16	+	4177	-	Less than 1000 CFU/ml.
F	>60	Clean voided urine	No wbc	no microorganism.	+	1	-	1762	-	Less than 1000 CFU/ml.
M	>60	Clean voided urine	No wbc	no microorganism.	-	3	-	3752	-	10^3~10^4(CFU/ml)	Enterococcus sp.
M	18-60	Clean voided urine	Many WBC	Many gram negative bacilli	+	126	+	92929	-	10^5↑(CFU/ml)	Escherichia coli
F	18-60	Clean voided urine	Many WBC	No microorganism.	-	1126	+	6121	+	Less than 1000 CFU/ml.
M	18-60	Clean voided urine	No wbc	no microorganism.	-	1	-	258	-	Less than 1000 CFU/ml.
F	<18	Spot urine	No wbc	no microorganism.	-	2	-	6921	-	10^4~10^5(CFU/ml)	Escherichia coli
F	18-60	Clean voided urine	No wbc	no microorganism.	-	2	-	688	-	Less than 1000 CFU/ml.
F	18-60	Clean voided urine	No wbc	no microorganism.	-	2	-	1217	-	Less than 1000 CFU/ml.
M	18-60	Clean voided urine	No wbc	no microorganism.	-	1	-	3485	-	Less than 1000 CFU/ml.
M	>60	Clean voided urine	No wbc	no microorganism.	-	4	-	20502	-	Less than 1000 CFU/ml.
M	18-60	Clean voided urine	No wbc	no microorganism.	-	168	-	181729	-	Less than 1000 CFU/ml.
F	18-60	Clean voided urine	Many WBC	Many gram negative bacilli	+	308	+	60682	-	10^5↑(CFU/ml)	Escherichia coli
M	18-60	Clean voided urine	No wbc	no microorganism.	-	2	-	3374	-	Less than 1000 CFU/ml.
F	>60	Clean voided urine	Few WBC	Many gram negative bacilli	+	8	+	235714	-	10^5↑(CFU/ml)	Escherichia coli
F	>60	Clean voided urine	No wbc	no microorganism.	-	2	-	2064	-	10^3~10^4(CFU/ml)	Pseudomonas aeruginosa
F	<18	Spot urine	No wbc	no microorganism.	-	47	+	418804	-	Less than 1000 CFU/ml.
M	18-60	Clean voided urine	No wbc	no microorganism.	-	1	-	51610	-	10^3~10^4(CFU/ml)	Streptococcus agalactiae
F	18-60	Catheterized urine	No Wbc	Many gram negative bacilli	+	2	-	120844	-	10^5↑(CFU/ml)	Escherichia coli
M	18-60	Clean voided urine	No wbc	no microorganism.	-	0	-	837	-	Less than 1000 CFU/ml.
M	>60	Clean voided urine	No wbc	no microorganism.	-	2	-	1949	-	Less than 1000 CFU/ml.
F	<18	Spot urine	No wbc	no microorganism.	-	2	-	2927	-	10^3~10^4(CFU/ml)	Enterococcus raffinosus
F	>60	Clean voided urine	Few WBC	Many gram negative bacilli	+	10	-	46169	-	10^5↑(CFU/ml)	Escherichia coli
M	18-60	Clean voided urine	No wbc	no microorganism.	+	3	-	193174	-	Less than 1000 CFU/ml.
M	18-60	Clean voided urine	No wbc	no microorganism.	-	1	-	911	-	Less than 1000 CFU/ml.
M	>60	Clean voided urine	No wbc	no microorganism.	-	1	-	1201	-	Less than 1000 CFU/ml.
M	>60	Clean voided urine	No wbc	no microorganism.	-	1	-	2158	-	10^4~10^5(CFU/ml)	Pseudomonas aeruginosa
F	18-60	Catheterized urine	No wbc	no microorganism.	-	1	-	1577	-	Less than 1000 CFU/ml.
F	>60	Clean voided urine	Many WBC	Many gram negative bacilli	-	106	+	1258	+	Less than 1000 CFU/ml.
F	18-60	Clean voided urine	No wbc	no microorganism.	-	0	-	148	-	10^4~10^5(CFU/ml)	Escherichia coli
M	<18	Clean voided urine	No wbc	no microorganism.	-	0	-	68287	-	10^4~10^5(CFU/ml),10^4~10^5(CFU/ml)	Citrobacter amalonaticus,Morganella morganii
M	>60	Clean voided urine	No wbc	no microorganism.	-	0	-	510	-	Less than 1000 CFU/ml.
F	>60	Clean voided urine	No wbc	no microorganism.	+	0	-	5529	-	Less than 1000 CFU/ml.
F	<18	Spot urine	No wbc	no microorganism.	-	1	-	995	-	Less than 1000 CFU/ml.
M	18-60	Clean voided urine	No wbc	no microorganism.	-	35	-	139897	+	Less than 1000 CFU/ml.
M	18-60	Clean voided urine	No wbc	no microorganism.	-	1	-	7135	-	Less than 1000 CFU/ml.
M	<18	Clean voided urine	No wbc	no microorganism.	-	1	-	527	-	Less than 1000 CFU/ml.
M	18-60	Clean voided urine	No wbc	no microorganism.	+	2	-	28096	-	Less than 1000 CFU/ml.
M	<18	Clean voided urine	No wbc	no microorganism.	-	10	-	5260	+	10^3~10^4(CFU/ml)	Enterococcus sp.
F	>60	Clean voided urine	No wbc	no microorganism.	-	0	-	397	-	10^4~10^5(CFU/ml)	Enterococcus faecium
M	18-60	Clean voided urine	No wbc	no microorganism.	-	0	-	363	-	Less than 1000 CFU/ml.
F	18-60	Clean voided urine	No wbc	no microorganism.	-	1	-	608	-	10^4~10^5(CFU/ml)	Escherichia coli
F	>60	Clean voided urine	No wbc	no microorganism.	-	0	-	6705	-	Less than 1000 CFU/ml.
M	>60	Clean voided urine	No wbc	no microorganism.	-	0	-	941	-	Less than 1000 CFU/ml.
F	18-60	Clean voided urine	No wbc	no microorganism.	-	0	-	1273	-	Less than 1000 CFU/ml.
F	>60	Clean voided urine	No wbc	no microorganism.	-	1	-	293	-	10^4~10^5(CFU/ml)	Enterococcus faecium
F	18-60	Clean voided urine	No wbc	no microorganism.	-	0	-	312	-	Less than 1000 CFU/ml.
M	>60	Spot urine	No wbc	no microorganism.	-	3	-	213658	-	Less than 1000 CFU/ml.
F	18-60	Clean voided urine	No Wbc	Moderate gram negative bacilli	-	0	-	882	-	10^5↑(CFU/ml),10^5↑(CFU/ml)	Enterobacter cloacae,Citrobacter freundii
F	>60	Clean voided urine	No wbc	no microorganism.	-	11	+	19255	-	Less than 1000 CFU/ml.
F	>60	Clean voided urine	No wbc	no microorganism.	-	1	-	2391	-	Less than 1000 CFU/ml.
F	18-60	Clean voided urine	No wbc	no microorganism.	-	4	-	15218	-	Less than 1000 CFU/ml.
F	18-60	Clean voided urine	Moderate WBC	Few gram negative bacilli	+	94	+	138201	-	10^5↑(CFU/ml)	Escherichia coli
M	>60	Clean voided urine	No wbc	no microorganism.	-	3	-	4045	-	Less than 1000 CFU/ml.
M	<18	Clean voided urine	No wbc	no microorganism.	+	2	-	239769	-	Less than 1000 CFU/ml.
M	<18	Clean voided urine	No wbc	no microorganism.	-	1	-	1630	-	10^4~10^5(CFU/ml),10^3~10^4(CFU/ml)	Enteric gram negative rod,Enterobacter cloacae
M	<18	Clean voided urine	No wbc	no microorganism.	-	0	-	115	-	Less than 1000 CFU/ml.
F	>60	Clean voided urine	No wbc	no microorganism.	-	1	-	4140	-	Less than 1000 CFU/ml.
F	>60	Clean voided urine	No wbc	no microorganism.	-	0	-	781	-	10^3~10^4(CFU/ml),10^3~10^4(CFU/ml)	Enterococcus sp.,Enteric gram negative rod
F	<18	Spot urine	No wbc	no microorganism.	-	0	-	1665	-	Less than 1000 CFU/ml.
M	>60	Clean voided urine	No wbc	no microorganism.	-	1	-	6663	-	Less than 1000 CFU/ml.
M	18-60	Clean voided urine	No wbc	no microorganism.	-	1	-	10828	-	Less than 1000 CFU/ml.
M	18-60	Clean voided urine	No wbc	no microorganism.	-	0	-	326	-	10^3~10^4(CFU/ml)	Enterococcus sp.
F	>60	Clean voided urine	No wbc	no microorganism.	-	2	-	859	-	Less than 1000 CFU/ml.
F	18-60	Clean voided urine	No wbc	no microorganism.	-	4	-	3594	-	Less than 1000 CFU/ml.
M	<18	Clean voided urine	No wbc	no microorganism.	-	1	-	1703	-	Less than 1000 CFU/ml.
F	<18	Spot urine	No wbc	no microorganism.	-	16	+	196196	-	Less than 1000 CFU/ml.
F	<18	Clean voided urine	No wbc	no microorganism.	+	2	-	231014	-	Less than 1000 CFU/ml.
M	18-60	Clean voided urine	No wbc	no microorganism.	+	1	-	733	-	Less than 1000 CFU/ml.
M	>60	Clean voided urine	Many WBC	Many gram positive cocci	-	5	+	36796	-	10^5↑(CFU/ml)	Enterococcus faecalis
F	18-60	Clean voided urine	No wbc	no microorganism.	-	5	+	1291	-	Less than 1000 CFU/ml.
F	>60	Clean voided urine	No wbc	no microorganism.	-	0	-	683	-	Less than 1000 CFU/ml.
F	>60	Clean voided urine	No wbc	no microorganism.	-	0	-	352	-	Less than 1000 CFU/ml.
F	18-60	Clean voided urine	No wbc	no microorganism.	-	2	-	1145	-	10^4~10^5(CFU/ml)	Enterococcus faecium
M	<18	Clean voided urine	No wbc	no microorganism.	-	0	-	758	-	Less than 1000 CFU/ml.
F	>60	Clean voided urine	No wbc	no microorganism.	-	1	-	1049	-	Less than 1000 CFU/ml.
F	18-60	Clean voided urine	No Wbc	Moderate gram negative bacilli	-	1	-	8283	-	Less than 1000 CFU/ml.
M	18-60	Clean voided urine	No wbc	no microorganism.	-	0	-	268	-	Less than 1000 CFU/ml.
M	<18	Clean voided urine	No wbc	no microorganism.	+	5	-	11288	-	Less than 1000 CFU/ml.
F	18-60	Clean voided urine	No wbc	no microorganism.	-	2	+	733	-	Less than 1000 CFU/ml.
M	<18	Clean voided urine	No wbc	no microorganism.	-	3	-	15771	-	Less than 1000 CFU/ml.
M	<18	Clean voided urine	No wbc	no microorganism.	-	1	-	2498	-	Less than 1000 CFU/ml.
F	<18	Clean voided urine	No wbc	no microorganism.	+	0	-	121358	-	Less than 1000 CFU/ml.
F	>60	Clean voided urine	No wbc	no microorganism.	-	1	+	1761	-	Less than 1000 CFU/ml.
M	18-60	Clean voided urine	No wbc	no microorganism.	-	1	-	458	-	Less than 1000 CFU/ml.
M	18-60	Clean voided urine	No wbc	no microorganism.	+	2	+	100077	-	Less than 1000 CFU/ml.
M	>60	Clean voided urine	No wbc	no microorganism.	-	2	-	4723	-	Less than 1000 CFU/ml.
M	<18	Clean voided urine	No wbc	no microorganism.	-	1	-	4829	-	Less than 1000 CFU/ml.
M	>60	Clean voided urine	No wbc	no microorganism.	-	0	-	1421	-	Less than 1000 CFU/ml.
F	18-60	Clean voided urine	No wbc	no microorganism.	-	1	-	589	-	Less than 1000 CFU/ml.
M	18-60	Clean voided urine	No wbc	no microorganism.	-	1	-	4244	-	Less than 1000 CFU/ml.
M	<18	Spot urine	Few WBC	No microorganism.	-	0	+	954	-	Less than 1000 CFU/ml.
F	>60	Clean voided urine	No wbc	no microorganism.	-	1	-	1035	-	Less than 1000 CFU/ml.
M	18-60	Clean voided urine	No wbc	no microorganism.	-	3	-	4046	-	Less than 1000 CFU/ml.
F	18-60	Clean voided urine	No wbc	no microorganism.	+	4	-	1941	-	Less than 1000 CFU/ml.
M	18-60	Clean voided urine	No wbc	no microorganism.	-	3	+	5258	-	Less than 1000 CFU/ml.
F	18-60	Clean voided urine	Few WBC	Many gram negative bacilli	-	28	-	60662	-	10^5↑(CFU/ml)	Escherichia coli
M	>60	Clean voided urine	No wbc	no microorganism.	-	0	-	2450	-	Less than 1000 CFU/ml.
F	18-60	Clean voided urine	No wbc	no microorganism.	+	2	-	50455	-	Less than 1000 CFU/ml.
M	<18	Clean voided urine	No wbc	no microorganism.	-	2	-	7154	-	Less than 1000 CFU/ml.
M	18-60	Clean voided urine	No wbc	no microorganism.	-	0	+	494	-	Less than 1000 CFU/ml.
M	18-60	Clean voided urine	No wbc	no microorganism.	-	2	-	16984	-	Less than 1000 CFU/ml.
M	>60	Clean voided urine	No wbc	no microorganism.	-	2	+	2825	-	Less than 1000 CFU/ml.
M	<18	Clean voided urine	No wbc	no microorganism.	-	0	+	480	-	Less than 1000 CFU/ml.
F	>60	Clean voided urine	No wbc	no microorganism.	+	6	-	11188	-	Less than 1000 CFU/ml.
M	>60	Catheterized urine	Few WBC	Many gram negative bacilli	+	7	-	57066	+	10^5↑(CFU/ml)	Acinetobacter baumannii complex
F	>60	Clean voided urine	Many WBC	No microorganism.	+	1307	-	2771	+	10^3~10^4(CFU/ml)	Escherichia coli
F	18-60	Clean voided urine	No wbc	no microorganism.	-	1	-	542	-	Less than 1000 CFU/ml.
F	18-60	Clean voided urine	No wbc	no microorganism.	-	0	+	418	-	Less than 1000 CFU/ml.
M	>60	Clean voided urine	Many WBC	Many gram positive cocci	+	5	-	3508	-	Less than 1000 CFU/ml.
F	>60	Spot urine	No wbc	no microorganism.	-	23	+	4695	-	10^3~10^4(CFU/ml)	Enterococcus sp.
F	>60	Clean voided urine	No wbc	no microorganism.	-	34	-	10339	+	Less than 1000 CFU/ml.
M	18-60	Clean voided urine	No wbc	no microorganism.	-	0	-	1140	-	Less than 1000 CFU/ml.
M	18-60	Clean voided urine	No wbc	no microorganism.	+	2	+	6238	-	Less than 1000 CFU/ml.
M	18-60	Catheterized urine	No wbc	no microorganism.	-	0	-	1010	-	Less than 1000 CFU/ml.
F	>60	Clean voided urine	No wbc	no microorganism.	-	1	-	1706	-	Less than 1000 CFU/ml.
M	>60	Clean voided urine	No wbc	no microorganism.	-	0	-	1973	-	Less than 1000 CFU/ml.
M	18-60	Clean voided urine	No wbc	no microorganism.	-	0	-	420	-	Less than 1000 CFU/ml.
M	<18	Clean voided urine	No wbc	no microorganism.	-	4	-	513	-	Less than 1000 CFU/ml.
F	18-60	Clean voided urine	No wbc	no microorganism.	-	27	-	2845	-	Less than 1000 CFU/ml.
M	<18	Clean voided urine	No wbc	no microorganism.	-	1	-	1400	-	10^4~10^5(CFU/ml)	Enterococcus faecalis
F	18-60	Clean voided urine	No Wbc	Few gram negative bacilli	+	4	-	1917	-	10^4~10^5(CFU/ml)	Escherichia coli
M	18-60	Clean voided urine	No wbc	no microorganism.	-	44	+	148790	-	Less than 1000 CFU/ml.
F	18-60	Clean voided urine	No wbc	no microorganism.	-	1	+	1990	-	Less than 1000 CFU/ml.
M	18-60	Clean voided urine	No wbc	no microorganism.	-	0	-	1320	-	Less than 1000 CFU/ml.
M	>60	Clean voided urine	No wbc	no microorganism.	-	0	+	967	-	Less than 1000 CFU/ml.
M	18-60	Clean voided urine	No wbc	no microorganism.	-	0	+	1404	-	Less than 1000 CFU/ml.
M	18-60	Clean voided urine	No wbc	no microorganism.	-	1	-	1377	-	Less than 1000 CFU/ml.
F	<18	Clean voided urine	No wbc	no microorganism.	-	1	+	717	-	Less than 1000 CFU/ml.
F	18-60	Clean voided urine	No wbc	no microorganism.	+	8	-	12604	-	Less than 1000 CFU/ml.
F	18-60	Catheterized urine	No wbc	no microorganism.	+	22	-	43650	-	Less than 1000 CFU/ml.
M	18-60	Clean voided urine	No wbc	no microorganism.	-	1	-	1454	-	Less than 1000 CFU/ml.
M	<18	Spot urine	No wbc	no microorganism.	-	1	+	792	-	10^3~10^4(CFU/ml),10^3~10^4(CFU/ml)	Enterococcus sp.,Enteric gram negative rod
M	>60	Clean voided urine	No wbc	no microorganism.	-	0	-	350	-	Less than 1000 CFU/ml.
F	>60	Clean voided urine	No wbc	no microorganism.	-	2	-	606	-	Less than 1000 CFU/ml.
F	>60	Clean voided urine	No wbc	No microorganism.	-	1	-	2010	-	Less than 1000 CFU/ml.
M	<18	Spot urine	No wbc	No microorganism.	-	1	-	6091	-	Less than 1000 CFU/ml.
M	18-60	Clean voided urine	No wbc	No microorganism.	-	6	-	6685	+	Less than 1000 CFU/ml.
F	<18	Spot urine			+	1	-	472	-	10^3~10^4(CFU/ml),10^3~10^4(CFU/ml)	Enteric gram negative rod,Enterococcus sp.
M	18-60	Clean voided urine			+	10	+	53798	-	Less than 1000 CFU/ml.
M	>60	Clean voided urine	No wbc	No microorganism.	-	1	+	764	-	Less than 1000 CFU/ml.
M	18-60	Clean voided urine	No wbc	No microorganism.	-	1	-	2468	-	Less than 1000 CFU/ml.
F	>60	Clean voided urine	No wbc	no microorganism.	+	1	-	603	-	10^4~10^5(CFU/ml)	Enterococcus faecium
M	18-60	Clean voided urine	No wbc	no microorganism.	-	1	-	570	-	Less than 1000 CFU/ml.
F	>60	Clean voided urine			-	1	-	685	-	Less than 1000 CFU/ml.
F	18-60	Clean voided urine	No wbc	No microorganism.	-	2	-	1783	-	Less than 1000 CFU/ml.
F	18-60	Clean voided urine	Many WBC	Many gram negative bacilli	+	381	-	80054	-	10^5↑(CFU/ml)	Escherichia coli
F	18-60	Clean voided urine	No wbc	no microorganism.	-	1	-	1300	-	Less than 1000 CFU/ml.
F	18-60	Clean voided urine	No wbc	no microorganism.	-	4	-	545	-	Less than 1000 CFU/ml.
F	18-60	Clean voided urine	No wbc	no microorganism.	-	4	-	2518	-	Less than 1000 CFU/ml.
M	>60	Clean voided urine	No wbc	no microorganism.	-	1	-	2280	-	Less than 1000 CFU/ml.
F	>60	Clean voided urine	No wbc	no microorganism.	-	1	-	503	-	Less than 1000 CFU/ml.
M	18-60	Clean voided urine	No wbc	no microorganism.	-	1	-	1151	-	Less than 1000 CFU/ml.
F	<18	Spot urine	No wbc	no microorganism.	-	0	+	327	-	Less than 1000 CFU/ml.
M	>60	Clean voided urine	No wbc	no microorganism.	+	6	-	13368	-	10^5↑(CFU/ml)	Enterococcus faecium
F	>60	Clean voided urine			+	14	+	2847	-	10^3~10^4(CFU/ml)	Escherichia coli
F	18-60	Clean voided urine			-	3	-	4303	+	Less than 1000 CFU/ml.
M	<18	Spot urine			-	0	-	1348	-	Less than 1000 CFU/ml.
M	>60	Clean voided urine	No wbc	no microorganism.	-	2	+	6184	-	Less than 1000 CFU/ml.
M	>60	Clean voided urine	No wbc	no microorganism.	-	0	-	849	-	Less than 1000 CFU/ml.
F	18-60	Clean voided urine	No wbc	no microorganism.	-	2	-	1587	-	Less than 1000 CFU/ml.
F	18-60	Catheterized urine	Few WBC	No microorganism.	+	39	+	1995	-	10^3~10^4(CFU/ml),10^4~10^5(CFU/ml)	Streptococcusagalactiae,Staphylococcusaureus
M	>60	Clean voided urine	No wbc	no microorganism.	+	1	-	851	+	Less than 1000 CFU/ml.
M	18-60	Catheterized urine	Many WBC	Many gram negative bacilli	+	112	+	25408	+	10^5↑(CFU/ml)	Citrobacterfreundii,Enterococcusfaecalis
M	>60	Catheterized urine	Moderate WBC	No microorganism.	-	34	-	11483	+	Less than 1000 CFU/ml.
M	18-60	Catheterized urine	No Wbc	Moderate gram positive cocci	+	12	-	14677	+	10^5↑(CFU/ml)	Enterococcusfaecium
F	18-60	Clean voided urine	No wbc	no microorganism.	+	0	-	685	-	Less than 1000 CFU/ml.
F	18-60	Clean voided urine	Few WBC	No microorganism.	-	19	-	15080	-	Less than 1000 CFU/ml.
F	18-60	Clean voided urine	No wbc	no microorganism.	+	1	-	594	-	Less than 1000 CFU/ml.
M	18-60	Clean voided urine	No wbc	no microorganism.	-	1	-	914	-	10^3~10^4(CFU/ml)	Enterococcusfaecium
F	>60	Clean voided urine	No wbc	no microorganism.	-	0	-	1134	-	Less than 1000 CFU/ml.
M	<18	Spot urine	No wbc	no microorganism.	-	0	-	234	-	10^4~10^5(CFU/ml),10^3~10^4(CFU/ml)	Entericgramnegativerod,Enterococcussp.
M	18-60	Clean voided urine	No wbc	no microorganism.	+	2	-	10559	+	Less than 1000 CFU/ml.
M	>60	Clean voided urine	No wbc	no microorganism.	-	2	-	3408	-	Less than 1000 CFU/ml.
M	18-60	Clean voided urine	No wbc	no microorganism.	-	7	-	114688	+	Less than 1000 CFU/ml.
F	18-60	Clean voided urine	No wbc	no microorganism.	-	2	-	40693	-	Less than 1000 CFU/ml.
F	>60	Clean voided urine	No wbc	no microorganism.	-	0	-	325	-	10^3~10^4(CFU/ml)	Enterococcussp.
F	18-60	Spot urine	No wbc	no microorganism.	-	1	-	397	-	Less than 1000 CFU/ml.
F	>60	Clean voided urine	No wbc	no microorganism.	-	0	-	391	-	Less than 1000 CFU/ml.
M	18-60	Catheterized urine	No wbc	no microorganism.	-	0	-	510	-	Less than 1000 CFU/ml.
M	18-60	Clean voided urine	No wbc	no microorganism.	+	10	-	63389	-	Less than 1000 CFU/ml.
F	18-60	Clean voided urine	No wbc	no microorganism.	+	3	-	2649	+	Less than 1000 CFU/ml.
M	<18	Spot urine	No wbc	no microorganism.	-	2	-	1540	-	Less than 1000 CFU/ml.
F	18-60	Clean voided urine	No wbc	no microorganism.	-	11	+	11137	-	Less than 1000 CFU/ml.
F	>60	Clean voided urine	No Wbc	Few gram positive cocci	-	1	-	915	-	10^5↑(CFU/ml)	Enterococcusfaecalis
F	>60	Clean voided urine	No Wbc	Few gram negative bacilli	+	10	-	3031	+	10^4~10^5(CFU/ml)	Escherichiacoli
M	18-60	Clean voided urine	No wbc	no microorganism.	-	20	-	11696	-	Less than 1000 CFU/ml.
M	>60	Clean voided urine	No wbc	no microorganism.	-	2	-	1424	-	Less than 1000 CFU/ml.
M	>60	Clean voided urine	No wbc	no microorganism.	-	1	-	538	-	Less than 1000 CFU/ml.
M	>60	Spot urine	No wbc	no microorganism.	-	0	-	509	-	10^3~10^4(CFU/ml)	Enterococcussp.
M	18-60	Clean voided urine	No wbc	no microorganism.	+	10	+	4393	-	Less than 1000 CFU/ml.
F	18-60	Spot urine	No wbc	no microorganism.	+	0	-	531	-	Less than 1000 CFU/ml.
M	>60	Clean voided urine	No wbc	no microorganism.	-	51	+	3829	-	10^5↑(CFU/ml)	Staphylococcusaureus
F	18-60	Clean voided urine	No Wbc	Few gram positive cocci	+	7	-	1087	-	10^4~10^5(CFU/ml)	Enterococcusfaecium
F	18-60	Clean voided urine	No wbc	no microorganism.	-	1	-	1064	-	Less than 1000 CFU/ml.
F	18-60	Clean voided urine	No wbc	no microorganism.	-	1	-	789	-	Less than 1000 CFU/ml.
F	18-60	Catheterized urine	No wbc	no microorganism.	-	1	-	4052	-	Less than 1000 CFU/ml.
M	18-60	Clean voided urine	No wbc	no microorganism.	+	0	-	21212	-	Less than 1000 CFU/ml.
F	18-60	Clean voided urine	No wbc	no microorganism.	-	4	-	2144	-	10^4~10^5(CFU/ml)	Enterococcusfaecium
F	<18	Clean voided urine	Moderate WBC	No microorganism.	+	2	-	592	-	10^3~10^4(CFU/ml)	Enterococcusfaecium
M	18-60	Clean voided urine	No wbc	no microorganism.	-	2	-	624	-	Less than 1000 CFU/ml.
F	18-60	Spot urine	Moderate WBC	Many gram negative bacilli	+	79	+	41350	-	10^5↑(CFU/ml)	Escherichiacoli
F	18-60	Clean voided urine	No Wbc	Few gram positive cocci	-	1	-	991	-	10^4~10^5(CFU/ml)	Enterococcusfaecium
M	18-60	Catheterized urine	No wbc	no microorganism.	+	4	-	1296	-	Less than 1000 CFU/ml.
M	18-60	Clean voided urine	No wbc	no microorganism.	-	2	-	2329	-	Less than 1000 CFU/ml.
M	<18	Clean voided urine	No wbc	no microorganism.	-	1	-	2282	-	Less than 1000 CFU/ml.
F	18-60	Spot urine	No wbc	no microorganism.	+	7	-	9058	+	Less than 1000 CFU/ml.
F	18-60	Catheterized urine	No wbc	no microorganism.	-	3	-	561	-	10^3~10^4(CFU/ml)	Klebsiellapneumoniaess.pneumoniae
F	>60	Catheterized urine	No wbc	no microorganism.	+	6	-	5022	+	Less than 1000 CFU/ml.
F	18-60	Clean voided urine	No wbc	no microorganism.	-	1	-	1142	-	Less than 1000 CFU/ml.
F	18-60	Clean voided urine	No wbc	no microorganism.	-	2	-	535	-	10^4~10^5(CFU/ml)	Enterococcusfaecium
M	18-60	Catheterized urine	No wbc	no microorganism.	-	2	-	4503	-	Less than 1000 CFU/ml.
M	18-60	Spot urine	No wbc	no microorganism.	-	2	-	1748	-	Less than 1000 CFU/ml.
F	>60	Catheterized urine	No wbc	no microorganism.	-	1	-	739	-	Less than 1000 CFU/ml.
F	>60	Clean voided urine	No Wbc	Few gram positive cocci	-	0	-	685	-	10^5↑(CFU/ml)	Enterococcusfaecalis
M	18-60	Spot urine	No wbc	no microorganism.	-	0	-	346	-	Less than 1000 CFU/ml.
F	18-60	Clean voided urine	No wbc	no microorganism.	-	1	-	1479	-	Less than 1000 CFU/ml.
M	>60	Clean voided urine	No wbc	no microorganism.	-	10	-	1986	-	10^3~10^4(CFU/ml)	Pseudomonasaeruginosa
M	18-60	Catheterized urine	No wbc	no microorganism.	-	82	-	2718	-	Less than 1000 CFU/ml.
M	18-60	Clean voided urine	Few WBC	No microorganism.	+	4	-	7203	-	Less than 1000 CFU/ml.
F	>60	Clean voided urine	No wbc	no microorganism.	-	0	-	610	-	Less than 1000 CFU/ml.
F	18-60	Clean voided urine	No wbc	no microorganism.	+	0	-	455	-	Less than 1000 CFU/ml.
M	>60	Catheterized urine	No wbc	no microorganism.	-	326	+	16877	+	10^3~10^4(CFU/ml)	Enterococcussp.
M	18-60	Clean voided urine	Few WBC	No microorganism.	-	17	+	444	-	10^3~10^4(CFU/ml)	Enterococcusfaecium,Streptococcusagalactiae
F	>60	Catheterized urine	Moderate WBC	Moderate gram positive cocci	+	74	+	25371	+	10^5↑(CFU/ml)	Enterococcusfaecium
M	>60	Clean voided urine	No wbc	no microorganism.	+	6	-	2817	-	Less than 1000 CFU/ml.
M	<18	Spot urine	No wbc	no microorganism.	-	1	-	293	-	Less than 1000 CFU/ml.
F	>60	Catheterized urine	Many WBC	Moderate gram negative bacilli	+	8	+	1479	+	10^3~10^4(CFU/ml),10^4~10^5(CFU/ml)	Escherichiacoli,Klebsiellapneumoniaess.pneumoniae
M	>60	Clean voided urine	No wbc	no microorganism.	-	50	-	910	-	Less than 1000 CFU/ml.
F	18-60	Clean voided urine	Many WBC	Moderate gram negative bacilli	-	1	-	411	-	Less than 1000 CFU/ml.
M	>60	Clean voided urine	No wbc	no microorganism.	+	4	-	2820	-	Less than 1000 CFU/ml.
F	>60	Clean voided urine	No wbc	no microorganism.	-	1	-	2046	-	Less than 1000 CFU/ml.
M	18-60	Catheterized urine	No Wbc	Moderate gram positive cocci	+	85	+	52007	+	10^5↑(CFU/ml)	Enterococcusfaecium
F	18-60	Clean voided urine	No wbc	no microorganism.	+	7	-	7251	-	Less than 1000 CFU/ml.
M	18-60	Clean voided urine	No wbc	no microorganism.	-	11	-	26961	-	Less than 1000 CFU/ml.
F	<18	Clean voided urine	No wbc	no microorganism.	-	1	-	864	-	Less than 1000 CFU/ml.
F	18-60	Catheterized urine	Few WBC	No microorganism.	+	16	+	1065	+	10^4~10^5(CFU/ml)	Staphylococcusaureus
M	>60	Catheterized urine	No wbc	no microorganism.	-	9	+	2384	-	Less than 1000 CFU/ml.
M	18-60	Clean voided urine	No wbc	no microorganism.	-	1	-	307	-	Less than 1000 CFU/ml.
M	>60	Clean voided urine	No wbc	no microorganism.	-	6	-	2157	-	Less than 1000 CFU/ml.
M	>60	Spot urine	No wbc	no microorganism.	-	14	-	3462	-	Less than 1000 CFU/ml.
F	18-60	Spot urine	Moderate WBC	Many gram negative bacilli	-	5	-	1747	-	10^3~10^4(CFU/ml)	Enterococcusfaecalis
F	18-60	Clean voided urine	No wbc	no microorganism.	-	0	-	406	-	Less than 1000 CFU/ml.
M	18-60	Clean voided urine	No wbc	no microorganism.	-	31	+	429	-	Less than 1000 CFU/ml.
F	18-60	Clean voided urine	No wbc	no microorganism.	-	1	-	403	-	Less than 1000 CFU/ml.
M	>60	Clean voided urine	Few WBC	Moderate gram positive cocci	-	0	-	322	-	Less than 1000 CFU/ml.
M	18-60	Catheterized urine	No wbc	no microorganism.	+	1	-	3263	-	Less than 1000 CFU/ml.
F	>60	Clean voided urine	No wbc	no microorganism.	-	1	-	899	-	Less than 1000 CFU/ml.
M	18-60	Catheterized urine	No wbc	no microorganism.	+	23	-	480	-	Less than 1000 CFU/ml.
F	18-60	Clean voided urine	No wbc	no microorganism.	-	1	-	859	-	Less than 1000 CFU/ml.
M	18-60	Clean voided urine	No wbc	no microorganism.	-	0	-	1024	-	Less than 1000 CFU/ml.
M	>60	Clean voided urine	No wbc	no microorganism.	-	3	-	1621	-	Less than 1000 CFU/ml.
M	>60	Clean voided urine	No wbc	no microorganism.	+	9	-	3162	-	Less than 1000 CFU/ml.
F	18-60	Catheterized urine	No wbc	no microorganism.	-	0	-	930	-	Less than 1000 CFU/ml.
M	<18	Spot urine	No Wbc	Many gram negative bacilli	-	0	-	4579	-	10^5↑(CFU/ml)	Escherichiacoli
M	18-60	Clean voided urine	No wbc	no microorganism.	+	132	-	2069	-	Less than 1000 CFU/ml.
F	>60	Spot urine	No Wbc	Few gram negative bacilli	+	0	-	461	-	10^5↑(CFU/ml)	Escherichiacoli
F	>60	Clean voided urine	No Wbc	Moderate Yeast	+	230	+	4597	-	Less than 1000 CFU/ml.
M	>60	Spot urine	No wbc	no microorganism.	+	5536	+	19930	-	Less than 1000 CFU/ml.
F	18-60	Catheterized urine	Few WBC	No microorganism.	+	234	+	10327	+	10^3~10^4(CFU/ml)	Staphylococcusaureus
M	<18	Spot urine	No Wbc	Many gram negative bacilli	-	0	-	574	-	Less than 1000 CFU/ml.
M	18-60	Clean voided urine	No wbc	no microorganism.	-	1	-	1019	-	Less than 1000 CFU/ml.
M	>60	Catheterized urine	No Wbc	Moderate Yeast	-	1	+	447	-	Less than 1000 CFU/ml.
F	>60	Catheterized urine	No Wbc	Few gram negative bacilli	+	4	+	3521	-	10^4~10^5(CFU/ml)	Escherichiacoli
M	>60	Catheterized urine	No wbc	no microorganism.	+	358	+	7310	+	Less than 1000 CFU/ml.
M	>60	Clean voided urine	No wbc	no microorganism.	+	1	-	1143	-	Less than 1000 CFU/ml.
M	<18	Spot urine	No wbc	no microorganism.	-	0	-	354	-	Less than 1000 CFU/ml.
M	>60	Clean voided urine	No wbc	no microorganism.	-	15	-	2645	-	Less than 1000 CFU/ml.
F	18-60	Clean voided urine	No wbc	no microorganism.	-	1	-	490	-	Less than 1000 CFU/ml.
M	18-60	Clean voided urine	No wbc	no microorganism.	-	2	-	3880	-	Less than 1000 CFU/ml.
F	18-60	Clean voided urine	No wbc	no microorganism.	-	0	-	238	-	Less than 1000 CFU/ml.
F	18-60	Clean voided urine	No wbc	no microorganism.	-	0	-	753	-	Less than 1000 CFU/ml.
F	18-60	Clean voided urine	No wbc	no microorganism.	-	1	-	1190	-	Less than 1000 CFU/ml.
M	18-60	Clean voided urine	No wbc	no microorganism.	+	1	-	1954	-	Less than 1000 CFU/ml.
F	18-60	Clean voided urine	No wbc	no microorganism.	-	1	-	340	-	Less than 1000 CFU/ml.
F	<18	Spot urine	No wbc	no microorganism.	-	0	-	203	-	Less than 1000 CFU/ml.
F	18-60	Clean voided urine	No wbc	no microorganism.	-	151	-	6118	+	Less than 1000 CFU/ml.
M	>60	Clean voided urine	No wbc	no microorganism.	-	4	-	2974	-	Less than 1000 CFU/ml.
F	18-60	Clean voided urine	No wbc	no microorganism.	-	1	-	402	-	Less than 1000 CFU/ml.
F	18-60	Clean voided urine	No wbc	no microorganism.	-	0	-	395	-	Less than 1000 CFU/ml.
F	18-60	Catheterized urine	Many WBC	Many Yeast	+	620	+	14074	+	Less than 1000 CFU/ml.
F	>60	Clean voided urine	Few WBC	Few gram positive cocci	+	50	+	1030	-	10^5↑(CFU/ml)	Enterococcusfaecium
F	18-60	Clean voided urine	No Wbc	Few gram positive cocci	+	63	-	682	-	Less than 1000 CFU/ml.
F	18-60	Clean voided urine	No wbc	no microorganism.	-	0	-	311	-	Less than 1000 CFU/ml.
F	18-60	Spot urine	No wbc	no microorganism.	-	1	-	3089	-	Less than 1000 CFU/ml.
M	<18	Spot urine	No Wbc	Many gram negative bacilli	-	0	-	650	-	Less than 1000 CFU/ml.
F	>60	Clean voided urine	No wbc	no microorganism.	-	14	-	2549	-	Less than 1000 CFU/ml.
M	18-60	Clean voided urine	No wbc	no microorganism.	-	3	-	4937	-	Less than 1000 CFU/ml.
F	>60	Clean voided urine	No wbc	no microorganism.	+	42	+	40953	+	Less than 1000 CFU/ml.
F	18-60	Clean voided urine	No wbc	no microorganism.	-	3	-	1958	-	Less than 1000 CFU/ml.
M	>60	Clean voided urine	No wbc	no microorganism.	-	0	-	736	-	Less than 1000 CFU/ml.
M	<18	Clean voided urine	No wbc	no microorganism.	+	4	-	2528	-	10^3~10^4(CFU/ml)	Klebsiellapneumoniaess.pneumoniae
M	18-60	Clean voided urine	No wbc	no microorganism.	-	0	-	1566	-	Less than 1000 CFU/ml.
M	>60	Clean voided urine	No wbc	no microorganism.	+	3	-	38473	+	Less than 1000 CFU/ml.
F	18-60	Clean voided urine	No wbc	no microorganism.	+	0	-	293	-	10^3~10^4(CFU/ml)	Escherichiacoli
F	18-60	Catheterized urine	No wbc	no microorganism.	+	0	-	160	-	Less than 1000 CFU/ml.
M	>60	Clean voided urine	No Wbc	Few gram positive cocci	+	143	+	7955	+	10^5↑(CFU/ml)	Enterococcusfaecium
F	18-60	Catheterized urine	No wbc	no microorganism.	-	1	-	1884	-	Less than 1000 CFU/ml.
F	<18	Clean voided urine	Few WBC	No microorganism.	-	10	-	1964	-	Less than 1000 CFU/ml.
F	<18	Clean voided urine	No wbc	no microorganism.	-	2	+	664	-	Less than 1000 CFU/ml.
M	>60	Clean voided urine	No wbc	no microorganism.	-	1	-	544	-	Less than 1000 CFU/ml.
F	18-60	Clean voided urine	No wbc	no microorganism.	-	2	-	2461	-	10^3~10^4(CFU/ml)	Streptococcusanginosus,Staphylococcushominis
M	>60	Clean voided urine	No wbc	no microorganism.	-	1	-	717	-	Less than 1000 CFU/ml.
M	>60	Clean voided urine	No wbc	no microorganism.	+	1	-	1041	-	Less than 1000 CFU/ml.
F	18-60	Catheterized urine	No wbc	no microorganism.	+	2	-	2531	-	10^4~10^5(CFU/ml)	Enterococcusfaecium
M	18-60	Spot urine	No wbc	no microorganism.	-	1	-	1109	-	Less than 1000 CFU/ml.
F	18-60	Clean voided urine	No wbc	no microorganism.	+	1	-	890	-	10^3~10^4(CFU/ml)	Enterococcusfaecalis
M	>60	Clean voided urine	No wbc	no microorganism.	+	10	+	426	-	Less than 1000 CFU/ml.
M	<18	Spot urine	No wbc	no microorganism.	-	2	-	233	-	Less than 1000 CFU/ml.
F	<18	Spot urine			+	8	-	5305	-	Less than 1000 CFU/ml.
F	18-60	Clean voided urine	No wbc	no microorganism.	-	2	-	1450	-	10^3~10^4(CFU/ml)	Staphylococcushaemolyticus,Enterococcusfaecium
F	18-60	Spot urine	Few WBC	Moderate gram negative bacilli	-	1	-	591	-	Less than 1000 CFU/ml.
F	>60	Spot urine	No wbc	no microorganism.	+	11	-	6654	-	Less than 1000 CFU/ml.
F	18-60	Clean voided urine	No wbc	no microorganism.	+	7	-	1106	-	Less than 1000 CFU/ml.
M	18-60	Clean voided urine	No wbc	no microorganism.	-	35	-	616	-	Less than 1000 CFU/ml.
M	18-60	Clean voided urine	No wbc	no microorganism.	-	2	-	6304	+	Less than 1000 CFU/ml.
M	>60	Clean voided urine	No wbc	no microorganism.	+	6	-	1944	-	Less than 1000 CFU/ml.
M	18-60	Clean voided urine	No wbc	no microorganism.	-	0	-	636	-	Less than 1000 CFU/ml.
F	>60	Clean voided urine	No wbc	no microorganism.	-	2	-	1617	-	10^5↑(CFU/ml)	Escherichiacoli
M	18-60	Clean voided urine			-	8	-	9930	-	Less than 1000 CFU/ml.
F	>60	Clean voided urine	Few WBC	No microorganism.	+	23	+	6890	-	10^5↑(CFU/ml)	Enterococcusfaecium
M	<18	Clean voided urine	No wbc	no microorganism.	-	3	-	2028	-	Less than 1000 CFU/ml.
F	<18	Clean voided urine	No wbc	no microorganism.	-	1	-	344	-	Less than 1000 CFU/ml.
F	18-60	Clean voided urine	No wbc	no microorganism.	-	3	-	909	-	10^3~10^4(CFU/ml)	Streptococcusanginosus,Streptococcus,beta-haemolytic
M	<18	Clean voided urine	No wbc	no microorganism.	-	0	-	521	-	Less than 1000 CFU/ml.
F	>60	Clean voided urine	Few WBC	No microorganism.	-	39	+	1839	-	10^4~10^5(CFU/ml)	Escherichiacoli
F	<18	Spot urine	No wbc	no microorganism.	-	0	-	258	-	Less than 1000 CFU/ml.
M	<18	Clean voided urine	No Wbc	Many gram negative bacilli	-	1	-	662	-	10^5↑(CFU/ml)	Escherichiacoli
F	>60	Clean voided urine	No wbc	no microorganism.	-	1	-	1518	-	10^4~10^5(CFU/ml)	Enterococcusfaecium
F	<18	Clean voided urine	No wbc	no microorganism.	-	0	-	435	-	Less than 1000 CFU/ml.
M	>60	Clean voided urine	No wbc	no microorganism.	-	1	-	733	-	Less than 1000 CFU/ml.
F	<18	Clean voided urine	No wbc	no microorganism.	-	0	-	294	-	10^3~10^4(CFU/ml)	Streptococcusanginosus
M	<18	Clean voided urine	No wbc	no microorganism.	-	0	-	598	-	Less than 1000 CFU/ml.
M	>60	Clean voided urine	No wbc	no microorganism.	-	0	-	339	-	Less than 1000 CFU/ml.
M	18-60	Clean voided urine	No wbc	no microorganism.	-	0	-	411	-	Less than 1000 CFU/ml.
F	18-60	Clean voided urine	Few WBC	Many gram negative bacilli	+	7	-	52879	-	10^5↑(CFU/ml)	Escherichiacoli
M	18-60	Clean voided urine	No wbc	no microorganism.	-	3	-	9886	-	Less than 1000 CFU/ml.
F	18-60	Clean voided urine	No wbc	no microorganism.	-	1	-	2683	-	Less than 1000 CFU/ml.
M	18-60	Clean voided urine	No wbc	no microorganism.	+	0	-	759	-	Less than 1000 CFU/ml.
F	>60	Clean voided urine	No wbc	no microorganism.	+	5	-	1136	-	Less than 1000 CFU/ml.
M	<18	Spot urine	No wbc	no microorganism.	-	1	-	288	-	Less than 1000 CFU/ml.
F	18-60	Clean voided urine	No wbc	no microorganism.	+	1	-	1465	-	10^3~10^4(CFU/ml)	Escherichiacoli
M	>60	Clean voided urine	No wbc	no microorganism.	-	2	-	512	-	10^3~10^4(CFU/ml)	Enterococcusfaecium,Enterococcusfaecalis
F	18-60	Clean voided urine	No wbc	no microorganism.	-	49	-	2444	-	Less than 1000 CFU/ml.
M	<18	Spot urine	No wbc	no microorganism.	-	0	-	217	-	Less than 1000 CFU/ml.
M	>60	Clean voided urine	No wbc	no microorganism.	+	5	-	7529	-	Less than 1000 CFU/ml.
F	>60	Catheterized urine	No wbc	no microorganism.	-	0	-	824	-	Less than 1000 CFU/ml.
M	18-60	Spot urine	No wbc	no microorganism.	+	2	-	5034	-	Less than 1000 CFU/ml.
F	<18	Clean voided urine	No wbc	no microorganism.	-	0	-	470	-	Less than 1000 CFU/ml.
F	>60	Clean voided urine	Few WBC	Many gram negative bacilli	-	2	-	2873	-	Less than 1000 CFU/ml.
F	18-60	Spot urine	Moderate WBC	Many gram negative bacilli	-	3	+	625	-	10^3~10^4(CFU/ml)	Enterococcusfaecalis
M	18-60	Clean voided urine	No wbc	no microorganism.	-	521	-	1773	+	Less than 1000 CFU/ml.
F	>60	Clean voided urine	No wbc	no microorganism.	+	9	-	2058	+	Less than 1000 CFU/ml.
M	<18	Clean voided urine	No wbc	no microorganism.	-	0	-	399	-	10^3~10^4(CFU/ml)	Entericgramnegativerod,Proteussp.
M	<18	Clean voided urine	No wbc	no microorganism.	+	0	-	152	-	Less than 1000 CFU/ml.
M	>60	Clean voided urine	No wbc	no microorganism.	-	0	-	1168	-	Less than 1000 CFU/ml.
M	18-60	Clean voided urine	No wbc	no microorganism.	+	18	-	74292	-	Less than 1000 CFU/ml.
M	<18	Spot urine	No wbc	no microorganism.	-	1	-	376	-	10^3~10^4(CFU/ml)	Proteussp.
F	18-60	Clean voided urine	No wbc	no microorganism.	+	29	-	5943	-	Less than 1000 CFU/ml.
F	>60	Catheterized urine	No wbc	no microorganism.	-	3	-	17098	-	Less than 1000 CFU/ml.
F	<18	Spot urine	No wbc	no microorganism.	-	1	-	556	-	10^4~10^5(CFU/ml)	Enterococcusfaecium
M	>60	Clean voided urine	Many WBC	Many gram negative bacilli	+	87	+	10863	-	10^5↑(CFU/ml)	Citrobacterkoseri
F	>60	Clean voided urine	No wbc	no microorganism.	+	3	-	15786	-	Less than 1000 CFU/ml.
M	>60	Catheterized urine	No wbc	no microorganism.	+	13	-	1944	-	Less than 1000 CFU/ml.
F	<18	Spot urine	No wbc	no microorganism.	-	0	-	387	-	Less than 1000 CFU/ml.
F	18-60	Catheterized urine	No wbc	no microorganism.	-	0	-	619	-	Less than 1000 CFU/ml.
F	>60	Clean voided urine	No wbc	no microorganism.	-	0	-	745	-	10^3~10^4(CFU/ml),10^4~10^5(CFU/ml)	Staphylococcusaureus,Aerococcusurinae
F	18-60	Catheterized urine	No wbc	no microorganism.	-	3	-	7745	-	Less than 1000 CFU/ml.
F	18-60	Clean voided urine	No Wbc	Many gram negative bacilli	-	1	-	120737	-	10^5↑(CFU/ml)	Escherichiacoli
M	>60	Clean voided urine	No wbc	no microorganism.	+	10	-	2646	-	Less than 1000 CFU/ml.
M	18-60	Clean voided urine	No wbc	no microorganism.	-	1	-	758	-	Less than 1000 CFU/ml.
F	18-60	Catheterized urine	No wbc	no microorganism.	-	3	+	520	-	Less than 1000 CFU/ml.
M	>60	Clean voided urine	No wbc	no microorganism.	-	5	+	1991	-	Less than 1000 CFU/ml.
F	18-60	Clean voided urine	No wbc	no microorganism.	-	22	-	508	-	Less than 1000 CFU/ml.
F	>60	Spot urine	No Wbc	Many gram positive cocci	+	11	+	81310	-	10^5↑(CFU/ml)	Enterococcusfaecium
M	>60	Clean voided urine	No wbc	no microorganism.	+	30	+	357	-	Less than 1000 CFU/ml.
M	18-60	Spot urine	No wbc	no microorganism.	-	1	-	76817	-	Less than 1000 CFU/ml.
M	18-60	Catheterized urine	No wbc	no microorganism.	-	1	-	1534	-	Less than 1000 CFU/ml.
F	18-60	Clean voided urine	No wbc	no microorganism.	-	0	-	608	-	Less than 1000 CFU/ml.
M	18-60	Spot urine	No wbc	no microorganism.	-	27	-	45828	+	Less than 1000 CFU/ml.
F	>60	Catheterized urine	No Wbc	Many gram negative bacilli	+	1	-	36409	-	10^4~10^5(CFU/ml)	Entericgramnegativerod
F	<18	Spot urine	No wbc	no microorganism.	-	41	-	1653	-	Less than 1000 CFU/ml.
M	>60	Clean voided urine	No Wbc	Few gram positive cocci	+	20	+	18019	-	10^4~10^5(CFU/ml),10^5↑(CFU/ml)	Entericgramnegativerod,Enterococcusfaecium
F	18-60	Clean voided urine	No wbc	no microorganism.	-	0	-	121	-	Less than 1000 CFU/ml.
F	18-60	Clean voided urine	No wbc	no microorganism.	-	2	-	326	-	Less than 1000 CFU/ml.
M	<18	Spot urine	No wbc	no microorganism.	-	0	-	3496	-	Less than 1000 CFU/ml.
F	>60	Clean voided urine	Many WBC	No microorganism.	-	12	+	2123	-	Less than 1000 CFU/ml.
F	<18	Clean voided urine	No wbc	no microorganism.	-	1	-	1128	-	Less than 1000 CFU/ml.
M	>60	Clean voided urine	No wbc	no microorganism.	-	6	-	21879	-	Less than 1000 CFU/ml.
F	18-60	Clean voided urine	No wbc	no microorganism.	-	0	-	837	-	Less than 1000 CFU/ml.
F	18-60	Clean voided urine	No wbc	no microorganism.	+	1	-	3745	+	Less than 1000 CFU/ml.
M	18-60	Clean voided urine	No wbc	no microorganism.	-	12	-	15477	+	Less than 1000 CFU/ml.
F	18-60	Clean voided urine	No wbc	no microorganism.	-	0	-	552	-	Less than 1000 CFU/ml.
M	18-60	Clean voided urine	No wbc	no microorganism.	-	2	-	4146	-	Less than 1000 CFU/ml.
F	>60	Spot urine	No Wbc	Few gram negative bacilli	+	7	+	633	-	10^5↑(CFU/ml)	Escherichiacoli
M	18-60	Spot urine	No wbc	no microorganism.	-	0	-	187	-	Less than 1000 CFU/ml.
M	18-60	Clean voided urine	No wbc	no microorganism.	-	0	-	532	-	Less than 1000 CFU/ml.
F	18-60	Clean voided urine	No wbc	no microorganism.	+	1	-	533	-	Less than 1000 CFU/ml.
M	<18	Clean voided urine	No wbc	no microorganism.	-	171	-	55058	+	Less than 1000 CFU/ml.
M	>60	Clean voided urine	No wbc	no microorganism.	-	1	-	531	-	Less than 1000 CFU/ml.
M	<18	Spot urine	No wbc	no microorganism.	-	1	-	861	-	Less than 1000 CFU/ml.
F	>60	Clean voided urine	No wbc	no microorganism.	-	1	-	1786	-	Less than 1000 CFU/ml.
M	>60	Clean voided urine	Few WBC	No microorganism.	-	1	-	2141	-	Less than 1000 CFU/ml.
M	18-60	Clean voided urine	No wbc	no microorganism.	-	0	-	325	-	Less than 1000 CFU/ml.
M	>60	Clean voided urine	No wbc	no microorganism.	-	4	-	1791	-	Less than 1000 CFU/ml.
F	18-60	Clean voided urine	No wbc	no microorganism.	-	1	-	4563	-	Less than 1000 CFU/ml.
F	18-60	Clean voided urine	No wbc	no microorganism.	-	1	-	1711	-	Less than 1000 CFU/ml.
F	18-60	Clean voided urine	No wbc	no microorganism.	-	5	-	354	-	Less than 1000 CFU/ml.
M	>60	Catheterized urine	No wbc	no microorganism.	-	1	-	359	-	Less than 1000 CFU/ml.
M	<18	Spot urine	No wbc	no microorganism.	-	0	-	262	-	Less than 1000 CFU/ml.
M	18-60	Catheterized urine	No wbc	no microorganism.	-	1	-	2232	-	Less than 1000 CFU/ml.
F	>60	Clean voided urine	No wbc	no microorganism.	-	3	-	4679	-	Less than 1000 CFU/ml.
M	<18	Spot urine	No wbc	no microorganism.	+	0	-	132	-	10^4~10^5(CFU/ml)	Escherichiacoli
M	<18	Spot urine	No wbc	no microorganism.	-	31	-	1224	-	Less than 1000 CFU/ml.
F	18-60	Catheterized urine	No wbc	no microorganism.	-	0	-	793	-	Less than 1000 CFU/ml.
F	>60	Clean voided urine	No wbc	no microorganism.	+	72	-	4021	+	Less than 1000 CFU/ml.
M	<18	Clean voided urine	Many WBC	Many gram negative bacilli	-	1	-	741	-	Less than 1000 CFU/ml.
M	>60	Clean voided urine	No wbc	no microorganism.	-	1	-	339	-	Less than 1000 CFU/ml.
F	18-60	Clean voided urine	No wbc	no microorganism.	+	2	-	1536	-	Less than 1000 CFU/ml.
M	>60	Clean voided urine	No wbc	no microorganism.	-	3252	-	130317	+	Less than 1000 CFU/ml.
M	18-60	Spot urine	No wbc	no microorganism.	-	0	-	3719	-	Less than 1000 CFU/ml.
M	18-60	Clean voided urine	No wbc	no microorganism.	-	3	-	1569	-	Less than 1000 CFU/ml.
F	18-60	Clean voided urine	No wbc	no microorganism.	-	6	-	263	-	10^3~10^4(CFU/ml)	Enterococcus sp.
M	18-60	Clean voided urine	No wbc	no microorganism.	+	3	-	6146	-	Less than 1000 CFU/ml.
F	>60	Spot urine	Few WBC	No microorganism.	+	9	+	5308	-	Less than 1000 CFU/ml.
M	>60	Catheterized urine	No wbc	no microorganism.	-	0	-	176	-	Less than 1000 CFU/ml.
M	18-60	Clean voided urine	No wbc	no microorganism.	+	69	-	43241	-	Less than 1000 CFU/ml.
F	<18	Spot urine	No wbc	no microorganism.	+	2	-	46128	-	Less than 1000 CFU/ml.
F	>60	Catheterized urine	No wbc	no microorganism.	-	0	-	804	-	Less than 1000 CFU/ml.
F	>60	Clean voided urine	No wbc	no microorganism.	+	2	-	839	-	10^3~10^4(CFU/ml)	Enterococcus sp.
F	>60	Clean voided urine	No wbc	no microorganism.	-	2	-	724	-	Less than 1000 CFU/ml.
F	18-60	Spot urine	No Wbc	Moderate gram negative bacilli	-	24	+	2080	-	10^5↑(CFU/ml),10^5↑(CFU/ml)	Streptococcus agalactiae,Klebsiella pneumoniae ss. pneumoniae
F	>60	Catheterized urine	Few WBC	Many gram negative bacilli	-	2	+	1444	-	10^5↑(CFU/ml)	Escherichia coli
F	18-60	Clean voided urine	No wbc	no microorganism.	-	1	-	2705	-	Less than 1000 CFU/ml.
M	>60	Clean voided urine	No wbc	no microorganism.	+	556	-	47613	+	Less than 1000 CFU/ml.
M	>60	Clean voided urine	No wbc	no microorganism.	-	1	+	2730	-	Less than 1000 CFU/ml.
F	>60	Spot urine	No Wbc	Many gram positive cocci	-	1	-	400	-	10^5↑(CFU/ml),10^5↑(CFU/ml)	Enterococcus faecium,Enterococcus faecium
M	>60	Spot urine	No wbc	no microorganism.	+	275	-	9833	+	Less than 1000 CFU/ml.
F	18-60	Clean voided urine	No wbc	no microorganism.	+	10	-	1651	-	Less than 1000 CFU/ml.
M	>60	Clean voided urine	No wbc	no microorganism.	-	0	+	354	-	Less than 1000 CFU/ml.
F	<18	Spot urine	No wbc	no microorganism.	+	5	-	40389	-	10^4~10^5(CFU/ml)	Enterococcus faecium
F	>60	Clean voided urine	Moderate WBC	Moderate gram negative bacilli	-	0	+	199	-	10^5↑(CFU/ml)	Escherichia coli
F	18-60	Clean voided urine	No wbc	no microorganism.	-	0	+	1211	-	Less than 1000 CFU/ml.
M	>60	Clean voided urine	No wbc	no microorganism.	-	1	-	3213	-	Less than 1000 CFU/ml.
M	>60	Clean voided urine	No wbc	no microorganism.	+	0	-	1599	-	10^3~10^4(CFU/ml)	Pseudomonas aeruginosa
M	<18	Clean voided urine	No wbc	no microorganism.	-	4	-	3457	-	Less than 1000 CFU/ml.
M	18-60	Clean voided urine	No wbc	no microorganism.	+	213	-	9889	+	Less than 1000 CFU/ml.
F	<18	Clean voided urine	No wbc	no microorganism.	+	3	-	9946	-	Less than 1000 CFU/ml.
F	18-60	Clean voided urine	No wbc	no microorganism.	-	0	-	346	-	Less than 1000 CFU/ml.
F	18-60	Catheterized urine	Few WBC	No microorganism.	-	6	+	3165	-	Less than 1000 CFU/ml.
M	>60	Clean voided urine	Few WBC	No microorganism.	+	0	+	504	-	Less than 1000 CFU/ml.
M	18-60	Clean voided urine	Many WBC	Few gram negative bacilli	-	639	+	6691	+	Less than 1000 CFU/ml.
F	18-60	Clean voided urine	No wbc	no microorganism.	-	135	-	2104	-	Less than 1000 CFU/ml.
F	18-60	Clean voided urine	No wbc	no microorganism.	-	38	+	1017	-	Less than 1000 CFU/ml.
M	<18	Clean voided urine	Many WBC	Many gram negative bacilli	-	0	-	564	-	10^5↑(CFU/ml)	Escherichia coli
M	18-60	Clean voided urine	No wbc	no microorganism.	+	2	-	1572	-	Less than 1000 CFU/ml.
F	>60	Clean voided urine	Many WBC	No microorganism.	-	1	+	1533	-	Less than 1000 CFU/ml.
F	>60	Clean voided urine	Few WBC	No microorganism.	-	0	-	220	-	Less than 1000 CFU/ml.
M	18-60	Clean voided urine	No wbc	no microorganism.	-	3	-	890	-	Less than 1000 CFU/ml.
M	18-60	Clean voided urine	No wbc	no microorganism.	-	8	-	231	-	Less than 1000 CFU/ml.
M	18-60	Catheterized urine	No wbc	no microorganism.	-	4	-	1230	-	Less than 1000 CFU/ml.
F	>60	Clean voided urine	No wbc	no microorganism.	-	1	-	945	-	Less than 1000 CFU/ml.
F	18-60	Clean voided urine			-	2	-	3088	-	Less than 1000 CFU/ml.
F	<18	Spot urine	Few WBC	No microorganism.	-	1	-	582	-	Less than 1000 CFU/ml.
F	18-60	Catheterized urine	No wbc	no microorganism.	+	7	-	46854	-	Less than 1000 CFU/ml.
F	18-60	Clean voided urine	No Wbc	Moderate gram positive cocci	-	0	+	293	-	10^4~10^5(CFU/ml)	Enterococcus faecalis
M	>60	Clean voided urine	No wbc	no microorganism.	-	1	-	777	-	Less than 1000 CFU/ml.
F	>60	Clean voided urine	No wbc	no microorganism.	-	3	-	3079	-	Less than 1000 CFU/ml.
M	18-60	Catheterized urine	No wbc	no microorganism.	-	0	-	540	-	Less than 1000 CFU/ml.
F	18-60	Clean voided urine	No Wbc	Moderate gram positive cocci	+	0	-	1387	-	10^5↑(CFU/ml)	Enterococcus faecium
M	18-60	Clean voided urine	No wbc	no microorganism.	-	1	-	1240	-	Less than 1000 CFU/ml.
F	>60	Catheterized urine	No wbc	no microorganism.	+	12	+	3175	-	Less than 1000 CFU/ml.
F	>60	Catheterized urine	No wbc	no microorganism.	-	3	-	682	-	Less than 1000 CFU/ml.
M	>60	Clean voided urine	No wbc	no microorganism.	-	1	-	587	-	Less than 1000 CFU/ml.
F	>60	Clean voided urine	No wbc	no microorganism.	-	2	-	5847	-	Less than 1000 CFU/ml.
M	<18	Spot urine	Many WBC	Many gram negative bacilli	+	913	+	127283	+	10^4~10^5(CFU/ml)	Escherichia coli
M	>60	Clean voided urine	Moderate WBC	Many gram negative bacilli	+	116	+	34670	-	10^5↑(CFU/ml)	Escherichia coli
M	<18	Spot urine	No wbc	no microorganism.	-	1	-	247	-	Less than 1000 CFU/ml.
M	<18	Spot urine	No wbc	no microorganism.	+	1	-	1081	-	Less than 1000 CFU/ml.
F	>60	Clean voided urine	No wbc	no microorganism.	-	1	+	442	-	10^4~10^5(CFU/ml)	Escherichia coli
M	>60	Clean voided urine	Many WBC	No microorganism.	-	2471	+	23232	+	10^3~10^4(CFU/ml)	Enteric gram negative rod
F	18-60	Clean voided urine	No wbc	no microorganism.	-	2	-	1363	-	Less than 1000 CFU/ml.
M	18-60	Clean voided urine	No wbc	no microorganism.	+	3	-	23272	+	Less than 1000 CFU/ml.
M	18-60	Clean voided urine	No wbc	no microorganism.	-	1	-	603	-	Less than 1000 CFU/ml.
M	18-60	Clean voided urine	No wbc	no microorganism.	-	0	-	704	-	Less than 1000 CFU/ml.
M	>60	Catheterized urine	Few WBC	Moderate gram positive cocci	+	7	+	2746	-	10^5↑(CFU/ml)	Enterococcus faecalis
M	18-60	Clean voided urine	No wbc	no microorganism.	-	1	+	1275	-	Less than 1000 CFU/ml.
F	>60	Catheterized urine	No wbc	no microorganism.	-	1	-	325	-	Less than 1000 CFU/ml.
F	18-60	Clean voided urine	No wbc	no microorganism.	-	1	-	727	-	Less than 1000 CFU/ml.
M	18-60	Spot urine	No wbc	no microorganism.	-	22	-	977	-	Less than 1000 CFU/ml.
M	>60	Clean voided urine	No wbc	no microorganism.	-	82	+	5161	-	Less than 1000 CFU/ml.
M	>60	Clean voided urine	No wbc	no microorganism.	-	2	-	2625	-	Less than 1000 CFU/ml.
M	18-60	Catheterized urine	No wbc	no microorganism.	-	7	+	14700	+	Less than 1000 CFU/ml.
M	>60	Clean voided urine	No wbc	no microorganism.	-	2	-	3173	-	Less than 1000 CFU/ml.
M	18-60	Clean voided urine	No wbc	no microorganism.	-	93	+	5371	+	Less than 1000 CFU/ml.
M	>60	Catheterized urine	Moderate WBC	Many gram negative bacilli	+	11	+	101121	+	10^5↑(CFU/ml),10^5↑(CFU/ml)	Morganella morganii,Proteus vulgaris
F	18-60	Clean voided urine	No wbc	no microorganism.	-	0	-	592	-	10^3~10^4(CFU/ml)	Enteric gram negative rod
F	18-60	Clean voided urine	No wbc	no microorganism.	-	0	-	142	-	10^4~10^5(CFU/ml)	Enterococcus faecium
F	18-60	Clean voided urine	No wbc	no microorganism.	-	1	-	1777	-	10^3~10^4(CFU/ml),10^3~10^4(CFU/ml)	Enterococcus sp.,Enterococcus sp.
M	>60	Spot urine	No wbc	no microorganism.	-	1	-	596	-	Less than 1000 CFU/ml.
F	>60	Clean voided urine	No wbc	no microorganism.	-	2	-	1097	-	Less than 1000 CFU/ml.
F	18-60	Clean voided urine	No wbc	no microorganism.	-	1	-	374	-	Less than 1000 CFU/ml.
M	18-60	Clean voided urine	No wbc	no microorganism.	-	0	-	194	-	Less than 1000 CFU/ml.
F	18-60	Catheterized urine	Many WBC	Many gram negative bacilli	+	0	-	793	-	Less than 1000 CFU/ml.
M	>60	Clean voided urine	No wbc	no microorganism.	-	0	-	709	-	Less than 1000 CFU/ml.
M	>60	Clean voided urine	No wbc	no microorganism.	-	3	-	2662	-	Less than 1000 CFU/ml.
M	18-60	Clean voided urine	Few WBC	No microorganism.	-	2	-	1101	-	Less than 1000 CFU/ml.
F	18-60	Clean voided urine	No wbc	no microorganism.	+	19	-	2232	-	Less than 1000 CFU/ml.
M	<18	Clean voided urine	No wbc	no microorganism.	-	0	-	1438	-	Less than 1000 CFU/ml.
F	18-60	Clean voided urine	No wbc	no microorganism.	+	8	-	2303	-	10^3~10^4(CFU/ml)	Enteric gram negative rod
F	>60	Clean voided urine	Few WBC	Moderate gram positive cocci	+	248	+	64336	-	10^5↑(CFU/ml)	Escherichia coli
M	>60	Spot urine	No Wbc	Many gram negative bacilli	-	0	-	542	-	Less than 1000 CFU/ml.
M	18-60	Clean voided urine	No wbc	no microorganism.	-	0	-	687	-	10^4~10^5(CFU/ml)	Escherichia coli
F	18-60	Catheterized urine	No wbc	no microorganism.	+	3	-	26289	-	Less than 1000 CFU/ml.
F	18-60	Catheterized urine	No wbc	no microorganism.	-	38	+	1217	-	Less than 1000 CFU/ml.
F	18-60	Spot urine	No wbc	no microorganism.	+	12	-	36900	+	10^5↑(CFU/ml),10^5↑(CFU/ml)	Enterococcus faecium,Enterococcus faecium
F	>60	Spot urine	No wbc	no microorganism.	-	1	-	8226	-	10^4~10^5(CFU/ml),10^4~10^5(CFU/ml)	Citrobacter koseri,Escherichia coli
F	18-60	Clean voided urine	Rare WBC	No microorganism.	-	4	+	1401	-	Less than 1000 CFU/ml.
F	<18	Spot urine	No wbc	no microorganism.	-	0	-	226	-	Less than 1000 CFU/ml.
M	>60	Clean voided urine	No wbc	no microorganism.	-	2	-	1903	-	Less than 1000 CFU/ml.
M	18-60	Clean voided urine	No wbc	no microorganism.	-	0	-	216	-	Less than 1000 CFU/ml.
M	18-60	Clean voided urine	No wbc	no microorganism.	+	3	-	1897	-	10^4~10^5(CFU/ml)	Escherichia coli
F	>60	Clean voided urine	Few WBC	No microorganism.	-	8	+	794	-	Less than 1000 CFU/ml.
M	>60	Clean voided urine	Few WBC	No microorganism.	+	3	-	6953	-	Less than 1000 CFU/ml.
M	<18	Spot urine	No wbc	no microorganism.	-	0	-	848	-	10^3~10^4(CFU/ml),10^3~10^4(CFU/ml)	Enterococcus sp.,Enteric gram negative rod
M	>60	Clean voided urine	No wbc	no microorganism.	-	1	-	134	-	10^3~10^4(CFU/ml)	Enteric gram negative rod
F	18-60	Clean voided urine	No wbc	no microorganism.	-	0	-	451	-	Less than 1000 CFU/ml.
M	>60	Clean voided urine	No wbc	no microorganism.	-	9	-	21371	-	Less than 1000 CFU/ml.
F	>60	Catheterized urine	No wbc	no microorganism.	-	0	-	385	-	Less than 1000 CFU/ml.
M	>60	Clean voided urine	Few WBC	Many gram negative bacilli	+	3	-	1239	-	Less than 1000 CFU/ml.
M	18-60	Clean voided urine	No wbc	no microorganism.	-	0	-	1508	-	Less than 1000 CFU/ml.
F	18-60	Clean voided urine	No wbc	no microorganism.	-	1	-	1727	-	10^4~10^5(CFU/ml)	Enterococcus faecium
M	>60	Catheterized urine	No wbc	no microorganism.	+	4	-	1202	-	Less than 1000 CFU/ml.
F	>60	Clean voided urine	Moderate WBC	Many gram negative bacilli	+	28	+	68514	+	10^5↑(CFU/ml),10^5↑(CFU/ml)	Escherichia coli,Klebsiella pneumoniae ss. pneumoniae
M	<18	Spot urine	Many WBC	Many gram negative bacilli	-	6	+	671	-	Less than 1000 CFU/ml.
M	>60	Clean voided urine	No wbc	no microorganism.	-	16	+	3720	-	Less than 1000 CFU/ml.
F	>60	Clean voided urine	No wbc	no microorganism.	-	3	-	5754	-	Less than 1000 CFU/ml.
F	>60	Spot urine	No wbc	no microorganism.	+	23	+	5391	-	Less than 1000 CFU/ml.
M	18-60	Clean voided urine	No wbc	no microorganism.	-	1	-	1378	-	10^3~10^4(CFU/ml)	Enteric gram negative rod
M	18-60	Clean voided urine	No wbc	no microorganism.	-	0	-	513	-	Less than 1000 CFU/ml.
F	>60	Clean voided urine	No wbc	no microorganism.	-	0	-	538	-	Less than 1000 CFU/ml.
M	<18	Clean voided urine	No wbc	no microorganism.	-	1	-	3292	-	Less than 1000 CFU/ml.
F	18-60	Clean voided urine	No wbc	no microorganism.	-	0	-	992	-	Less than 1000 CFU/ml.
F	>60	Clean voided urine	No wbc	no microorganism.	-	1	-	1599	-	Less than 1000 CFU/ml.
M	18-60	Clean voided urine	No wbc	no microorganism.	-	1	-	1528	-	Less than 1000 CFU/ml.
M	18-60	Clean voided urine	No wbc	no microorganism.	-	0	-	220	-	Less than 1000 CFU/ml.
M	18-60	Clean voided urine	No wbc	no microorganism.	-	0	-	253	-	Less than 1000 CFU/ml.
M	18-60	Clean voided urine	No wbc	no microorganism.	-	1	-	573	-	Less than 1000 CFU/ml.
M	18-60	Clean voided urine	No wbc	no microorganism.	-	4	-	3618	-	Less than 1000 CFU/ml.
F	>60	Clean voided urine	No wbc	no microorganism.	+	1	-	314	-	Less than 1000 CFU/ml.
M	>60	Clean voided urine	No wbc	no microorganism.	-	1	-	1366	-	Less than 1000 CFU/ml.
F	18-60	Clean voided urine	No wbc	no microorganism.	+	17	-	5236	-	Less than 1000 CFU/ml.
M	<18	Spot urine	No wbc	no microorganism.	-	1	-	209	-	Less than 1000 CFU/ml.
F	>60	Clean voided urine	No Wbc	Moderate gram negative bacilli	-	40	-	17354	+	Less than 1000 CFU/ml.
M	>60	Spot urine	No Wbc	Moderate Yeast	+	23	+	27088	+	Less than 1000 CFU/ml.
M	18-60	Catheterized urine	No wbc	no microorganism.	-	2	-	240	-	Less than 1000 CFU/ml.
M	18-60	Clean voided urine	No wbc	no microorganism.	-	2	-	3431	-	Less than 1000 CFU/ml.
M	18-60	Clean voided urine	No wbc	no microorganism.	+	74	-	13406	-	Less than 1000 CFU/ml.
M	>60	Clean voided urine	Many WBC	No microorganism.	-	14	+	1195	-	Less than 1000 CFU/ml.
F	>60	Spot urine	Few WBC	Many gram negative bacilli	-	1	-	1375	-	Less than 1000 CFU/ml.
M	18-60	Catheterized urine	No wbc	no microorganism.	-	1	-	1363	-	Less than 1000 CFU/ml.
M	18-60	Clean voided urine	Many WBC	No microorganism.	-	114	+	1632	-	Less than 1000 CFU/ml.
M	18-60	Clean voided urine	No wbc	no microorganism.	-	0	-	1999	-	10^3~10^4(CFU/ml)	Enteric gram negative rod
M	>60	Clean voided urine	No wbc	no microorganism.	-	3	-	637	-	Less than 1000 CFU/ml.
F	>60	Clean voided urine	No wbc	no microorganism.	-	2	-	1057	-	Less than 1000 CFU/ml.
M	>60	Clean voided urine	No wbc	no microorganism.	-	1	-	1985	-	Less than 1000 CFU/ml.
M	>60	Clean voided urine	No wbc	no microorganism.	+	43	+	59273	+	Less than 1000 CFU/ml.
F	18-60	Clean voided urine	No wbc	no microorganism.	-	3	-	38295	-	10^3~10^4(CFU/ml)	Enterococcus sp.
F	18-60	Clean voided urine	No wbc	no microorganism.	-	1	-	227	-	Less than 1000 CFU/ml.
M	18-60	Clean voided urine	No wbc	no microorganism.	+	49	+	14272	+	Less than 1000 CFU/ml.
F	>60	Clean voided urine	No wbc	no microorganism.	-	0	-	247	-	Less than 1000 CFU/ml.
M	>60	Clean voided urine	No wbc	no microorganism.	-	2	-	449	-	Less than 1000 CFU/ml.
M	>60	Clean voided urine	No wbc	no microorganism.	+	6	-	91719	+	Less than 1000 CFU/ml.
M	>60	Catheterized urine	Moderate WBC	Many gram negative bacilli	+	242	+	27016	+	Less than 1000 CFU/ml.
F	18-60	Clean voided urine	No wbc	no microorganism.	-	0	-	565	-	Less than 1000 CFU/ml.
F	18-60	Spot urine	No wbc	no microorganism.	-	0	-	376	-	Less than 1000 CFU/ml.
M	>60	Clean voided urine	No wbc	no microorganism.	-	1	-	2158	-	Less than 1000 CFU/ml.
M	18-60	Clean voided urine	No wbc	no microorganism.	-	1	-	1201	-	Less than 1000 CFU/ml.
F	>60	Clean voided urine	Moderate WBC	Many gram negative bacilli	+	32	+	23990	-	10^5↑(CFU/ml)	Klebsiella pneumoniae ss. Pneumoniae
M	>60	Clean voided urine	Few wbc	Moderate gram negative bacillii	+	58	+	123023	+	10^5↑(CFU/ml)	Proteus mirabilis
F	18-60	Spot urine	No wbc	no microorganism.	-	2	-	1717	-	Less than 1000 CFU/ml.
M	18-60	Clean voided urine	No wbc	no microorganism.	-	0	-	205	-	Less than 1000 CFU/ml.
M	>60	Clean voided urine	No wbc	no microorganism.	-	0	-	429	-	Less than 1000 CFU/ml.
M	18-60	Spot urine	No wbc	no microorganism.	-	3	-	1921	-	Less than 1000 CFU/ml.
M	18-60	Catheterized urine	No wbc	no microorganism.	+	1	-	871	-	Less than 1000 CFU/ml.
M	<18	Spot urine	No wbc	no microorganism.	-	0	-	180	-	10^3~10^4(CFU/ml)	Enterococcus sp.
F	18-60	Spot urine	No wbc	no microorganism.	-	0	-	224	-	Less than 1000 CFU/ml.
F	>60	Catheterized urine	Many WBC	Many gram negative bacilli	+	264	+	43617	-	10^5↑(CFU/ml)	Klebsiella pneumoniae ss. pneumoniae
F	>60	Clean voided urine	Moderate WBC	Many gram negative bacilli	-	0	-	468	-	Less than 1000 CFU/ml.
F	18-60	Clean voided urine	No wbc	no microorganism.	-	2	-	948	-	Less than 1000 CFU/ml.
F	18-60	Clean voided urine	Few WBC	Moderate gram negative bacilli	-	5	+	514	-	Less than 1000 CFU/ml.
F	>60	Clean voided urine	No wbc	no microorganism.	-	1	-	865	-	Less than 1000 CFU/ml.
M	18-60	Clean voided urine	No wbc	no microorganism.	-	0	-	688	-	Less than 1000 CFU/ml.
M	>60	Spot urine	No wbc	no microorganism.	-	2	-	3748	-	Less than 1000 CFU/ml.
F	18-60	Catheterized urine	Few WBC	Many gram negative bacilli	-	1	-	350	-	10^4~10^5(CFU/ml)	Enterococcus faecium
M	18-60	Clean voided urine	No wbc	no microorganism.	-	9	+	3106	-	Less than 1000 CFU/ml.
F	18-60	Clean voided urine	Moderate WBC	Many gram negative bacilli	+	102	+	36011	-	10^5↑(CFU/ml)	Escherichia coli
M	<18	Spot urine	No wbc	no microorganism.	-	0	-	941	-	Less than 1000 CFU/ml.
M	<18	Clean voided urine	No Wbc	Few gram positive cocci	-	1	-	2565	-	10^3~10^4(CFU/ml),10^4~10^5(CFU/ml)	Enterococcus faecium,Enterococcus faecalis
F	18-60	Catheterized urine	No wbc	no microorganism.	+	13	-	57869	+	Less than 1000 CFU/ml.
M	18-60	Clean voided urine	No wbc	no microorganism.	-	0	-	5162	-	Less than 1000 CFU/ml.
F	18-60	Spot urine	No wbc	no microorganism.	-	1	-	2594	-	Less than 1000 CFU/ml.
M	18-60	Spot urine	No wbc	no microorganism.	-	0	-	486	-	Less than 1000 CFU/ml.
M	18-60	Clean voided urine	No wbc	no microorganism.	-	0	-	417	-	Less than 1000 CFU/ml.
M	18-60	Clean voided urine	No wbc	no microorganism.	-	0	-	3457	-	Less than 1000 CFU/ml.
M	18-60	Clean voided urine	No wbc	no microorganism.	+	6	-	4198	-	Less than 1000 CFU/ml.
M	>60	Clean voided urine	No wbc	no microorganism.	-	1	-	509	-	Less than 1000 CFU/ml.
M	<18	Clean voided urine	No wbc	no microorganism.	-	0	-	435	-	Less than 1000 CFU/ml.
F	18-60	Clean voided urine	No wbc	no microorganism.	-	6	-	3603	-	10^3~10^4(CFU/ml)	Enterococcus sp.
F	>60	Clean voided urine	Many WBC	Many gram negative bacilli	+	110	+	113310	-	10^5↑(CFU/ml)	Klebsiella pneumoniae ss. pneumoniae
M	18-60	Clean voided urine	No wbc	no microorganism.	-	3	-	2140	-	Less than 1000 CFU/ml.
F	<18	Clean voided urine	No wbc	no microorganism.	-	1	-	725	-	Less than 1000 CFU/ml.
F	>60	Clean voided urine	No wbc	no microorganism.	+	1	-	3089	-	10^3~10^4(CFU/ml)	Enteric gram negative rod
M	>60	Clean voided urine	No wbc	no microorganism.	+	8	-	36929	-	Less than 1000 CFU/ml.
F	>60	Spot urine	No wbc	no microorganism.	-	0	+	641	-	10^3~10^4(CFU/ml)	Enterococcus sp.
F	>60	Clean voided urine	No wbc	no microorganism.	+	6	-	8975	-	Less than 1000 CFU/ml.
F	18-60	Clean voided urine	No wbc	no microorganism.	+	42	+	13476	-	10^5↑(CFU/ml)	Enterococcus faecium
M	18-60	Catheterized urine	No wbc	no microorganism.	-	12	-	298	-	Less than 1000 CFU/ml.
M	18-60	Clean voided urine	No wbc	no microorganism.	-	2	-	873	-	Less than 1000 CFU/ml.
F	18-60	Catheterized urine	No wbc	no microorganism.	-	2	+	2540	-	Less than 1000 CFU/ml.
M	>60	Spot urine	No wbc	no microorganism.	+	8	-	218793	-	Less than 1000 CFU/ml.
F	>60	Clean voided urine	No Wbc	Few gram negative bacilli	-	22	+	1576	-	Less than 1000 CFU/ml.
M	18-60	Clean voided urine	No wbc	no microorganism.	+	4	-	10320	-	Less than 1000 CFU/ml.
F	18-60	Clean voided urine	No wbc	no microorganism.	-	0	-	2328	-	Less than 1000 CFU/ml.
M	<18	Spot urine	No wbc	no microorganism.	+	1	-	1359	-	10^5↑(CFU/ml)	Escherichia coli
F	18-60	Clean voided urine	No wbc	no microorganism.	-	0	-	153	-	Less than 1000 CFU/ml.
M	18-60	Clean voided urine	No wbc	no microorganism.	-	3	-	5600	+	Less than 1000 CFU/ml.
M	18-60	Clean voided urine	No wbc	no microorganism.	-	1	-	3368	-	Less than 1000 CFU/ml.
F	18-60	Spot urine	No wbc	no microorganism.	-	1	-	3750	-	10^4~10^5(CFU/ml),10^4~10^5(CFU/ml)	Enterococcus faecalis,Enterococcus faecalis
F	18-60	Spot urine	Many WBC	Many gram negative bacilli	+	0	-	2095	-	Less than 1000 CFU/ml.
F	18-60	Clean voided urine	No wbc	no microorganism.	-	1	-	1004	-	Less than 1000 CFU/ml.
M	>60	Clean voided urine	No wbc	no microorganism.	-	3	-	8243	-	Less than 1000 CFU/ml.
M	18-60	Clean voided urine	No wbc	no microorganism.	+	5	-	4435	-	Less than 1000 CFU/ml.
M	18-60	Spot urine	No wbc	no microorganism.	-	0	-	589	-	Less than 1000 CFU/ml.
M	18-60	Clean voided urine	No wbc	no microorganism.	-	9	-	4843	-	Less than 1000 CFU/ml.
M	18-60	Clean voided urine	No wbc	no microorganism.	-	19	+	2898	-	Less than 1000 CFU/ml.
M	18-60	Clean voided urine	No wbc	no microorganism.	-	4	-	2519	-	Less than 1000 CFU/ml.
F	18-60	Spot urine	No wbc	no microorganism.	-	1	-	616	-	10^3~10^4(CFU/ml)	Enterococcus sp.
F	>60	Clean voided urine	Many WBC	Many gram negative bacilli	-	82	+	3565	-	Less than 1000 CFU/ml.
F	>60	Clean voided urine	No wbc	no microorganism.	-	1	+	233	-	Less than 1000 CFU/ml.
F	>60	Clean voided urine	No wbc	no microorganism.	-	1	+	1777	-	Less than 1000 CFU/ml.
F	18-60	Clean voided urine	No wbc	no microorganism.	-	0	-	1023	-	Less than 1000 CFU/ml.
F	>60	Clean voided urine	No wbc	no microorganism.	-	1	-	264	-	Less than 1000 CFU/ml.
F	18-60	Spot urine	No wbc	no microorganism.	-	0	-	288	-	Less than 1000 CFU/ml.
F	18-60	Clean voided urine	No wbc	no microorganism.	+	2	-	2293	-	Less than 1000 CFU/ml.
M	18-60	Clean voided urine	Few WBC	No microorganism.	-	1	-	612	-	Less than 1000 CFU/ml.
M	18-60	Clean voided urine	No wbc	no microorganism.	-	1	-	971	-	Less than 1000 CFU/ml.
F	>60	Catheterized urine	Few WBC	No microorganism.	+	38	+	1795	-	Less than 1000 CFU/ml.
M	18-60	Clean voided urine	No wbc	no microorganism.	-	0	-	358	-	Less than 1000 CFU/ml.
M	18-60	Clean voided urine	No wbc	no microorganism.	-	1	-	2688	-	Less than 1000 CFU/ml.
F	>60	Clean voided urine	No wbc	no microorganism.	-	0	-	993	-	Less than 1000 CFU/ml.
F	18-60	Clean voided urine	No wbc	no microorganism.	-	0	-	461	-	Less than 1000 CFU/ml.
M	>60	Clean voided urine	Moderate WBC	Many gram negative bacilli	-	5	-	502	-	Less than 1000 CFU/ml.
F	>60	Spot urine	No wbc	no microorganism.	-	4	+	1183	-	Less than 1000 CFU/ml.
F	18-60	Clean voided urine	No wbc	no microorganism.	-	1	-	647	-	10^4~10^5(CFU/ml)	Enterococcus faecalis
M	18-60	Clean voided urine	No wbc	no microorganism.	-	7	-	16811	-	Less than 1000 CFU/ml.
M	>60	Clean voided urine	No wbc	no microorganism.	-	2	-	1709	-	Less than 1000 CFU/ml.
F	18-60	Clean voided urine	No wbc	no microorganism.	+	1	-	2543	-	Less than 1000 CFU/ml.
M	>60	Clean voided urine	No wbc	no microorganism.	-	7	+	1004	-	Less than 1000 CFU/ml.
F	>60	Clean voided urine	No wbc	no microorganism.	-	1	-	945	-	Less than 1000 CFU/ml.
M	>60	Clean voided urine	No wbc	no microorganism.	-	2	-	3248	-	Less than 1000 CFU/ml.
F	>60	Clean voided urine	No wbc	no microorganism.	+	2	-	756	-	10^5↑(CFU/ml)	Enterococcus faecium
M	>60	Clean voided urine	No wbc	no microorganism.	-	0	-	701	-	Less than 1000 CFU/ml.
M	>60	Clean voided urine	No wbc	no microorganism.	-	76	+	7037	-	Less than 1000 CFU/ml.
M	18-60	Clean voided urine	No wbc	no microorganism.	-	2	+	1798	-	Less than 1000 CFU/ml.
F	>60	Clean voided urine	No wbc	no microorganism.	+	289	+	6343	+	Less than 1000 CFU/ml.
M	>60	Clean voided urine	No wbc	no microorganism.	+	630	-	8047	-	Less than 1000 CFU/ml.
F	>60	Clean voided urine	No wbc	no microorganism.	-	1	-	1698	-	10^3~10^4(CFU/ml)	Enterococcus sp.
M	18-60	Clean voided urine	Few WBC	No microorganism.	-	4	-	826	-	Less than 1000 CFU/ml.
M	18-60	Catheterized urine	Many WBC	Few gram negative bacilli	+	96	-	23347	+	Less than 1000 CFU/ml.
M	>60	Clean voided urine	No wbc	no microorganism.	+	2	-	10220	+	Less than 1000 CFU/ml.
M	>60	Clean voided urine	Rare WBC	Rare gram positive cocci	+	70	+	12043	+	Less than 1000 CFU/ml.
F	18-60	Catheterized urine	No wbc	no microorganism.	-	8	+	12229	+	Less than 1000 CFU/ml.
M	18-60	Catheterized urine	Few WBC	Moderate gram negative bacilli	-	9	+	3263	-	10^5↑(CFU/ml)	Pseudomonas aeruginosa
M	<18	Spot urine	No wbc	no microorganism.	+	2	-	2163	-	Less than 1000 CFU/ml.
F	18-60	Clean voided urine	No wbc	no microorganism.	-	1	-	1091	-	Less than 1000 CFU/ml.
M	<18	Spot urine	No wbc	no microorganism.	-	1	-	2588	-	Less than 1000 CFU/ml.
M	>60	Clean voided urine	No wbc	no microorganism.	+	331	+	23504	+	10^5↑(CFU/ml)	Enterococcus faecalis
F	>60	Spot urine	Few WBC	Many gram negative bacilli	-	4	-	581	-	10^5↑(CFU/ml)	Enterococcus faecalis
F	>60	Clean voided urine	No wbc	no microorganism.	-	1	-	281	-	Less than 1000 CFU/ml.
F	>60	Catheterized urine	No Wbc	Many Yeast	+	7	-	116332	+	10^5↑(CFU/ml)	Proteus mirabilis
F	18-60	Clean voided urine	No wbc	no microorganism.	-	191	+	53344	+	Less than 1000 CFU/ml.
M	18-60	Spot urine	No wbc	no microorganism.	-	0	-	583	-	Less than 1000 CFU/ml.
M	18-60	Clean voided urine	No wbc	no microorganism.	-	1	-	1394	-	Less than 1000 CFU/ml.
M	>60	Clean voided urine	Few WBC	No microorganism.	-	0	-	853	-	Less than 1000 CFU/ml.
M	18-60	Clean voided urine	No wbc	no microorganism.	-	2	-	2603	-	Less than 1000 CFU/ml.
M	>60	Clean voided urine	No wbc	no microorganism.	-	2	-	1281	-	Less than 1000 CFU/ml.
F	>60	Clean voided urine	Few WBC	Moderate gram positive cocci	-	1	-	262	-	Less than 1000 CFU/ml.
F	>60	Clean voided urine	No wbc	no microorganism.	-	8	-	1105	-	Less than 1000 CFU/ml.
F	18-60	Spot urine	No wbc	no microorganism.	-	2	-	1869	-	10^4~10^5(CFU/ml),10^3~10^4(CFU/ml)	Enterococcus faecalis,Enterococcus faecalis
F	18-60	Clean voided urine	No wbc	no microorganism.	-	1	-	245	-	Less than 1000 CFU/ml.
F	18-60	Clean voided urine	No wbc	no microorganism.	-	1	-	671	-	10^3~10^4(CFU/ml)	Enterococcus sp.
F	18-60	Clean voided urine	No wbc	no microorganism.	-	0	-	944	-	Less than 1000 CFU/ml.
F	>60	Clean voided urine	Many WBC	No microorganism.	+	536	+	117952	+	10^5↑(CFU/ml),10^5↑(CFU/ml)	Enterococcus faecium,Enterobacter aerogenes
M	18-60	Clean voided urine	No wbc	no microorganism.	-	1	-	7446	-	Less than 1000 CFU/ml.
F	>60	Catheterized urine	Many WBC	Many gram negative bacilli	-	34	+	1900	-	Less than 1000 CFU/ml.
M	18-60	Clean voided urine	Rare WBC	No microorganism.	-	5	-	3042	-	Less than 1000 CFU/ml.
F	<18	Spot urine	No wbc	no microorganism.	-	3	-	569	-	Less than 1000 CFU/ml.
M	18-60	Spot urine	No wbc	no microorganism.	-	6	-	727	-	Less than 1000 CFU/ml.
F	18-60	Clean voided urine	No wbc	no microorganism.	-	1	-	1244	-	Less than 1000 CFU/ml.
F	18-60	Spot urine	Many WBC	Many gram negative bacilli	-	0	-	713	-	Less than 1000 CFU/ml.
F	18-60	Clean voided urine	No wbc	no microorganism.	+	23	+	24923	-	10^5↑(CFU/ml)	Acinetobacter baumannii complex
F	>60	Clean voided urine	No wbc	no microorganism.	-	0	-	408	-	Less than 1000 CFU/ml.
F	18-60	Clean voided urine	No wbc	no microorganism.	-	1	+	424	-	10^3~10^4(CFU/ml),10^3~10^4(CFU/ml)	Acinetobacter baumannii complex,Acinetobacter baumannii complex
M	>60	Clean voided urine	No wbc	no microorganism.	-	5	-	12075	-	Less than 1000 CFU/ml.
F	>60	Catheterized urine	No Wbc	Few gram negative bacilli	-	6	-	744	-	10^4~10^5(CFU/ml),10^3~10^4(CFU/ml)	Enterobacter aerogenes,Enterococcus faecium
F	>60	Clean voided urine	No wbc	no microorganism.	+	19	+	35148	+	Less than 1000 CFU/ml.
F	>60	Clean voided urine	No Wbc	Few gram negative bacilli	-	1	-	1574	-	Less than 1000 CFU/ml.
M	>60	Clean voided urine	No wbc	no microorganism.	-	2	-	2623	-	Less than 1000 CFU/ml.
M	>60	Clean voided urine	No wbc	no microorganism.	-	2	-	2083	-	Less than 1000 CFU/ml.
M	18-60	Clean voided urine	No wbc	no microorganism.	+	36	-	56309	+	Less than 1000 CFU/ml.
F	18-60	Clean voided urine	Few WBC	No microorganism.	+	1	-	78130	-	Less than 1000 CFU/ml.
F	18-60	Clean voided urine	No wbc	no microorganism.	-	0	-	1704	-	Less than 1000 CFU/ml.
F	18-60	Catheterized urine	No wbc	no microorganism.	-	1	-	1996	-	Less than 1000 CFU/ml.
F	18-60	Spot urine	Many WBC	Many gram negative bacilli	+	70	+	311212	+	10^5↑(CFU/ml),10^5↑(CFU/ml)	Escherichia coli,Klebsiella pneumoniae ss
M	>60	Clean voided urine	No wbc	no microorganism.	+	2	+	3483	-	Less than 1000 CFU/ml.
F	18-60	Clean voided urine	No wbc	no microorganism.	-	1	-	4571	-	10^4~10^5(CFU/ml),10^4~10^5(CFU/ml)	Enteric gram negative rod,Enterococcus sp.
F	18-60	Clean voided urine	No wbc	no microorganism.	-	0	-	1219	-	Less than 1000 CFU/ml.
M	18-60	Clean voided urine	No wbc	no microorganism.	-	1	-	1778	-	Less than 1000 CFU/ml.
M	18-60	Clean voided urine	Few WBC	No microorganism.	-	16	-	936	-	Less than 1000 CFU/ml.
M	18-60	Clean voided urine	No wbc	no microorganism.	+	54	+	36799	+	Less than 1000 CFU/ml.
F	>60	Catheterized urine	Many WBC	Many gram negative bacilli	+	1	-	381	-	10^3~10^4(CFU/ml)	Enterococcus sp.
M	>60	Clean voided urine	No wbc	no microorganism.	+	2	-	12399	+	Less than 1000 CFU/ml.
F	>60	Clean voided urine	No wbc	no microorganism.	-	0	-	194	-	Less than 1000 CFU/ml.
M	18-60	Clean voided urine	No wbc	no microorganism.	+	2	-	6230	-	Less than 1000 CFU/ml.
M	>60	Spot urine	No wbc	no microorganism.	-	1	-	2796	-	Less than 1000 CFU/ml.
F	18-60	Clean voided urine	No wbc	no microorganism.	-	1	-	217	-	Less than 1000 CFU/ml.
F	>60	Clean voided urine	No wbc	no microorganism.	-	0	-	346	-	10^3~10^4(CFU/ml)	Enterococcus sp.
F	>60	Catheterized urine	No wbc	no microorganism.	+	39	+	4811	-	Less than 1000 CFU/ml.
M	18-60	Clean voided urine	No wbc	no microorganism.	+	264	+	8605	-	Less than 1000 CFU/ml.
F	18-60	Clean voided urine	No wbc	no microorganism.	-	0	-	846	-	Less than 1000 CFU/ml.
M	>60	Clean voided urine	No wbc	no microorganism.	-	489	-	31279	+	Less than 1000 CFU/ml.
F	18-60	Catheterized urine	No wbc	no microorganism.	+	1	-	624	-	10^4~10^5(CFU/ml),10^4~10^5(CFU/ml)	Enterococcus faecium,Escherichia coli
M	18-60	Catheterized urine	No wbc	no microorganism.	-	0	-	398	-	Less than 1000 CFU/ml.
M	18-60	Spot urine	No wbc	no microorganism.	-	2	-	3172	-	Less than 1000 CFU/ml.
M	18-60	Catheterized urine	Few WBC	No microorganism.	-	1	-	982	-	Less than 1000 CFU/ml.
M	18-60	Clean voided urine	Few WBC	No microorganism.	+	1	-	455	-	Less than 1000 CFU/ml.
M	>60	Spot urine	No wbc	no microorganism.	-	1	-	654	-	Less than 1000 CFU/ml.
F	>60	Clean voided urine	Many WBC	Many gram negative bacilli	-	32	+	1208	-	Less than 1000 CFU/ml.
F	>60	Catheterized urine	No wbc	no microorganism.	-	0	-	1061	-	Less than 1000 CFU/ml.
M	18-60	Catheterized urine	No wbc	no microorganism.	+	1	-	1055	-	Less than 1000 CFU/ml.
F	>60	Clean voided urine	Many WBC	No microorganism.	-	224	+	55568	+	Less than 1000 CFU/ml.
M	18-60	Spot urine	No wbc	no microorganism.	-	1	-	477	-	Less than 1000 CFU/ml.
M	18-60	Clean voided urine	No wbc	no microorganism.	-	1	-	1783	-	Less than 1000 CFU/ml.
M	>60	Clean voided urine	No wbc	no microorganism.	-	15	+	5889	-	10^3~10^4(CFU/ml)	Enteric gram negative rod
M	>60	Clean voided urine	Moderate WBC	No microorganism.	+	114	+	15620	-	Less than 1000 CFU/ml.
M	18-60	Clean voided urine	No wbc	no microorganism.	-	0	-	753	-	Less than 1000 CFU/ml.
M	>60	Clean voided urine	No wbc	no microorganism.	-	11	+	2160	-	Less than 1000 CFU/ml.
M	18-60	Spot urine	No wbc	no microorganism.	+	4	-	1795	-	Less than 1000 CFU/ml.
M	>60	Clean voided urine	No wbc	no microorganism.	+	3	-	4462	-	Less than 1000 CFU/ml.
F	>60	Clean voided urine	No wbc	no microorganism.	-	2	+	1921	+	Less than 1000 CFU/ml.
M	18-60	Clean voided urine	No wbc	no microorganism.	-	3	-	1845	-	Less than 1000 CFU/ml.
F	18-60	Clean voided urine	No wbc	no microorganism.	+	1	-	275	-	Less than 1000 CFU/ml.
M	>60	Clean voided urine	No wbc	no microorganism.	+	34	-	29551	+	Less than 1000 CFU/ml.
M	>60	Clean voided urine	No wbc	no microorganism.	+	262	+	96265	+	10^5↑(CFU/ml)	Enterococcus faecalis
F	18-60	Clean voided urine	No wbc	no microorganism.	-	4	+	1072	-	Less than 1000 CFU/ml.
M	18-60	Clean voided urine	No wbc	no microorganism.	-	7	-	11379	-	Less than 1000 CFU/ml.
M	>60	Spot urine	Few WBC	No microorganism.	+	1	+	11629	-	10^5↑(CFU/ml),10^5↑(CFU/ml)	Enterobacter aerogenes,Enterococcus faecalis
M	18-60	Catheterized urine	Few WBC	Moderate gram negative bacilli	+	36	+	11110	+	10^5↑(CFU/ml)	Pseudomonas aeruginosa
F	>60	Clean voided urine	No wbc	no microorganism.	-	2	-	1113	-	Less than 1000 CFU/ml.
M	18-60	Catheterized urine	No wbc	no microorganism.	+	2	-	1667	-	Less than 1000 CFU/ml.
M	>60	Catheterized urine	No wbc	no microorganism.	-	0	-	448	-	Less than 1000 CFU/ml.
F	>60	Clean voided urine	Few WBC	Many gram negative bacilli	-	2	-	4683	-	Less than 1000 CFU/ml.
F	>60	Catheterized urine	No wbc	no microorganism.	+	0	-	990	-	Less than 1000 CFU/ml.
F	18-60	Catheterized urine	No wbc	no microorganism.	-	0	-	1873	-	Less than 1000 CFU/ml.
F	>60	Clean voided urine	No wbc	no microorganism.	+	0	-	891	-	Less than 1000 CFU/ml.
M	18-60	Clean voided urine	No wbc	no microorganism.	-	3	-	17797	-	Less than 1000 CFU/ml.
F	>60	Catheterized urine	No wbc	no microorganism.	+	20	+	32263	+	Less than 1000 CFU/ml.
F	>60	Clean voided urine	No wbc	no microorganism.	-	3	-	7783	-	10^3~10^4(CFU/ml),10^4~10^5(CFU/ml)	Enterococcus sp.,Enteric gram negative rod
M	>60	Clean voided urine	No wbc	no microorganism.	-	2	-	3869	-	Less than 1000 CFU/ml.
F	>60	Catheterized urine	No wbc	no microorganism.	+	7	+	2271	-	Less than 1000 CFU/ml.
F	18-60	Spot urine	No wbc	no microorganism.	-	11	-	2211	-	Less than 1000 CFU/ml.
M	<18	Spot urine	No wbc	no microorganism.	-	2	-	2583	-	10^3~10^4(CFU/ml)	Enteric gram negative rod
F	18-60	Spot urine	No wbc	no microorganism.	-	8	-	2510	-	Less than 1000 CFU/ml.
M	18-60	Clean voided urine	No wbc	no microorganism.	-	0	-	720	-	Less than 1000 CFU/ml.
M	>60	Clean voided urine	No wbc	no microorganism.	-	3	-	3265	-	Less than 1000 CFU/ml.
M	18-60	Clean voided urine	No wbc	no microorganism.	+	8	-	85036	-	Less than 1000 CFU/ml.
F	>60	Clean voided urine	No Wbc	Moderate gram negative bacilli	-	19	-	28931	+	Less than 1000 CFU/ml.
M	>60	Catheterized urine	No wbc	no microorganism.	-	1	-	966	-	Less than 1000 CFU/ml.
F	18-60	Catheterized urine	No wbc	no microorganism.	-	3	-	630	-	Less than 1000 CFU/ml.
M	18-60	Clean voided urine	No Wbc	Many gram positive cocci	-	0	-	1145	-	Less than 1000 CFU/ml.
F	>60	Clean voided urine	No wbc	no microorganism.	-	4	-	446	-	Less than 1000 CFU/ml.
F	18-60	Clean voided urine	No wbc	no microorganism.	+	0	-	265	-	Less than 1000 CFU/ml.
M	>60	Catheterized urine	Many WBC	Many gram negative bacilli	+	26	+	72474	+	10^5↑(CFU/ml),10^5↑(CFU/ml)	Enterococcus faecalis,Escherichia coli
M	>60	Clean voided urine	No wbc	no microorganism.	-	7	+	6246	-	10^3~10^4(CFU/ml)	Enterococcus sp.
F	18-60	Clean voided urine	No wbc	no microorganism.	-	2	-	3121	-	Less than 1000 CFU/ml.
M	18-60	Clean voided urine	No wbc	no microorganism.	-	1	-	1088	-	Less than 1000 CFU/ml.
F	18-60	Clean voided urine	No wbc	no microorganism.	-	10	-	47224	-	10^3~10^4(CFU/ml)	Enterococcus sp.
F	18-60	Clean voided urine	No wbc	no microorganism.	-	10	+	472	-	Less than 1000 CFU/ml.
M	>60	Clean voided urine	Few WBC	Few gram negative bacilli	-	1	-	1197	-	Less than 1000 CFU/ml.
M	>60	Spot urine	No wbc	no microorganism.	-	1	-	258	-	Less than 1000 CFU/ml.
F	18-60	Spot urine	No wbc	no microorganism.	-	1	-	1317	-	Less than 1000 CFU/ml.
F	>60	Catheterized urine	No Wbc	Few Yeast	+	13	+	856	-	Less than 1000 CFU/ml.
F	>60	Clean voided urine	No wbc	no microorganism.	-	2	-	1580	-	Less than 1000 CFU/ml.
M	18-60	Clean voided urine	No wbc	no microorganism.	-	3	-	1291	-	10^3~10^4(CFU/ml),10^3~10^4(CFU/ml)	Enterococcus sp.,Enteric gram negative rod
M	18-60	Spot urine	No wbc	no microorganism.	-	5	-	1696	-	Less than 1000 CFU/ml.
M	>60	Clean voided urine	No wbc	no microorganism.	-	1	-	339	-	10^3~10^4(CFU/ml)	Enterococcus sp.
F	18-60	Clean voided urine	No wbc	no microorganism.	-	1	-	1367	-	Less than 1000 CFU/ml.
M	>60	Clean voided urine	No wbc	no microorganism.	-	1	-	696	-	Less than 1000 CFU/ml.
F	>60	Spot urine	No wbc	no microorganism.	+	0	-	921	-	10^4~10^5(CFU/ml)	Enterococcus faecium
M	>60	Clean voided urine	Few WBC	Many gram positive cocci	+	105	+	9342	-	10^5↑(CFU/ml)	Enterococcus faecalis
M	>60	Clean voided urine	Few WBC	Many gram positive cocci	+	29	+	3839	-	10^4~10^5(CFU/ml)	Enterococcus faecalis
F	<18	Spot urine	No wbc	no microorganism.	-	0	-	604	-	Less than 1000 CFU/ml.
M	>60	Clean voided urine	No wbc	no microorganism.	-	1	-	1002	-	10^3~10^4(CFU/ml)	Enteric gram negative rod
M	>60	Spot urine	Few WBC	No microorganism.	+	34	+	41209	-	10^5↑(CFU/ml),10^4~10^5(CFU/ml)	Klebsiella pneumoniae ss. pneumoniae,Enterococcus faecalis
F	18-60	Clean voided urine	No wbc	no microorganism.	-	0	-	911	-	Less than 1000 CFU/ml.
M	18-60	Catheterized urine	No wbc	no microorganism.	-	0	-	994	-	Less than 1000 CFU/ml.
M	>60	Clean voided urine	No wbc	no microorganism.	-	0	-	566	-	Less than 1000 CFU/ml.
F	<18	Clean voided urine	No wbc	no microorganism.	-	1	-	234	-	Less than 1000 CFU/ml.
M	>60	Spot urine	Few WBC	No microorganism.	-	36	+	2776	-	10^4~10^5(CFU/ml),10^4~10^5(CFU/ml)	Klebsiella pneumoniae ss. Pneumoniae,Enterococcus faecalis
M	18-60	Clean voided urine	No wbc	no microorganism.	-	0	-	924	-	Less than 1000 CFU/ml.
M	>60	Clean voided urine	No wbc	no microorganism.	-	0	-	463	-	Less than 1000 CFU/ml.
M	18-60	Clean voided urine	No wbc	no microorganism.	-	0	-	3148	-	Less than 1000 CFU/ml.
M	18-60	Clean voided urine	No wbc	no microorganism.	-	5	-	12109	+	Less than 1000 CFU/ml.
F	>60	Clean voided urine	Many WBC	Moderate gram negative bacilli	-	0	-	286	-	Less than 1000 CFU/ml.
M	>60	Clean voided urine	No wbc	no microorganism.	-	1	-	2624	-	Less than 1000 CFU/ml.
F	>60	Spot urine	No Wbc	Moderate gram positive cocci	-	0	-	686	-	Less than 1000 CFU/ml.
M	18-60	Clean voided urine	No wbc	no microorganism.	+	36	+	5654	-	Less than 1000 CFU/ml.
F	18-60	Clean voided urine	No wbc	no microorganism.	+	351	+	51898	-	10^5↑(CFU/ml),10^5↑(CFU/ml)	Klebsiella pneumoniae ss. pneumoniae,Acinetobacter baumannii complex
F	>60	Clean voided urine	No wbc	no microorganism.	-	6	-	2635	-	Less than 1000 CFU/ml.
M	>60	Catheterized urine	No Wbc	Many gram positive cocci	-	1	-	1973	-	10^4~10^5(CFU/ml)	Enterococcus faecium
M	18-60	Clean voided urine	No wbc	no microorganism.	+	2	-	10033	-	Less than 1000 CFU/ml.
M	18-60	Clean voided urine	No Wbc	Moderate gram positive cocci	-	1	-	1104	-	Less than 1000 CFU/ml.
F	18-60	Clean voided urine	No Wbc	Moderate gram positive cocci	+	6	-	5949	-	Less than 1000 CFU/ml.
F	>60	Clean voided urine	No wbc	no microorganism.	-	114	+	858	-	Less than 1000 CFU/ml.
M	18-60	Clean voided urine	No wbc	no microorganism.	-	5	-	138	-	Less than 1000 CFU/ml.
M	<18	Spot urine			-	0	-	154	-	Less than 1000 CFU/ml.
M	>60	Clean voided urine	No wbc	no microorganism.	-	1	-	820	-	Less than 1000 CFU/ml.
F	18-60	Clean voided urine	No wbc	no microorganism.	+	4	-	28527	-	Less than 1000 CFU/ml.
M	18-60	Clean voided urine	No wbc	no microorganism.	-	1	-	690	-	Less than 1000 CFU/ml.
F	18-60	Clean voided urine	No wbc	no microorganism.	-	1	-	589	-	Less than 1000 CFU/ml.
M	18-60	Catheterized urine	No wbc	no microorganism.	-	1	-	1486	-	10^3~10^4(CFU/ml)	Enterococcus sp.
F	>60	Clean voided urine	Many WBC	Many gram negative bacilli	+	27	+	687	-	10^4~10^5(CFU/ml)	Enterococcus faecium
M	<18	Spot urine	No wbc	no microorganism.	-	0	-	418	-	Less than 1000 CFU/ml.
M	>60	Clean voided urine	No wbc	no microorganism.	-	0	-	163	-	Less than 1000 CFU/ml.
F	18-60	Clean voided urine	No wbc	no microorganism.	+	1	-	1567	-	10^3~10^4(CFU/ml)	Enterococcus sp.
M	18-60	Clean voided urine	No wbc	no microorganism.	-	1	-	728	-	Less than 1000 CFU/ml.
M	18-60	Catheterized urine	No wbc	no microorganism.	-	0	-	186	-	Less than 1000 CFU/ml.
M	>60	Clean voided urine	No wbc	no microorganism.	-	3	-	4556	-	Less than 1000 CFU/ml.
M	18-60	Clean voided urine	No wbc	no microorganism.	-	0	-	1421	-	Less than 1000 CFU/ml.
F	18-60	Catheterized urine	No wbc	no microorganism.	-	0	-	579	-	Less than 1000 CFU/ml.
M	18-60	Clean voided urine	No wbc	no microorganism.	+	6	-	37963	-	Less than 1000 CFU/ml.
F	18-60	Catheterized urine	No wbc	no microorganism.	-	2	-	2527	+	Less than 1000 CFU/ml.
F	18-60	Clean voided urine	No wbc	no microorganism.	+	6	-	10728	-	Less than 1000 CFU/ml.
F	>60	Clean voided urine	Moderate WBC	No microorganism.	+	125	+	3139	-	10^5↑(CFU/ml)	Escherichia coli
M	18-60	Clean voided urine	No wbc	no microorganism.	+	23	-	17410	+	Less than 1000 CFU/ml.
F	18-60	Clean voided urine	No wbc	no microorganism.	-	3	-	873	-	Less than 1000 CFU/ml.
M	18-60	Clean voided urine	Rare WBC	No microorganism.	+	4	-	7882	+	Less than 1000 CFU/ml.
M	18-60	Clean voided urine	No wbc	no microorganism.	-	2	-	607	-	Less than 1000 CFU/ml.
M	18-60	Clean voided urine	No wbc	no microorganism.	-	2	-	7129	-	Less than 1000 CFU/ml.
M	18-60	Clean voided urine	No wbc	no microorganism.	-	0	-	339	-	Less than 1000 CFU/ml.
F	18-60	Clean voided urine	No wbc	no microorganism.	-	2	-	537	-	Less than 1000 CFU/ml.
F	>60	Clean voided urine	No Wbc	Few gram negative bacilli	-	1	+	333	-	Less than 1000 CFU/ml.
F	>60	Clean voided urine	No Wbc	Moderate gram positive cocci	-	0	-	3256	-	10^5↑(CFU/ml)	Enterococcus faecalis
M	>60	Clean voided urine	No Wbc	Moderate gram positive bacilli	-	2	-	439	-	Less than 1000 CFU/ml.
M	18-60	Catheterized urine	Few WBC	Moderate gram negative bacilli	+	13	-	37646	-	Less than 1000 CFU/ml.
F	>60	Clean voided urine	Few WBC	Many gram negative bacilli	-	4	+	24541	-	10^5↑(CFU/ml)	Escherichia coli
M	>60	Clean voided urine	No wbc	no microorganism.	+	6	+	950	-	Less than 1000 CFU/ml.
M	18-60	Clean voided urine	Many WBC	Many gram positive cocci	-	13	+	768	-	Less than 1000 CFU/ml.
F	>60	Clean voided urine	Many WBC	Many gram negative bacilli	-	29	+	1129	-	Less than 1000 CFU/ml.
M	18-60	Spot urine	No wbc	no microorganism.	-	1	-	1523	-	Less than 1000 CFU/ml.
M	>60	Clean voided urine	No wbc	no microorganism.	-	4	-	871	-	Less than 1000 CFU/ml.
M	18-60	Clean voided urine	No wbc	no microorganism.	+	1	-	38222	-	Less than 1000 CFU/ml.
F	>60	Clean voided urine	No wbc	no microorganism.	-	0	-	574	-	Less than 1000 CFU/ml.
M	18-60	Spot urine	No wbc	no microorganism.	+	4	-	8389	+	Less than 1000 CFU/ml.
F	18-60	Clean voided urine	Few WBC	Many gram negative bacilli	-	5	-	358	-	10^3~10^4(CFU/ml)	Enterococcus sp.
M	18-60	Clean voided urine	No wbc	no microorganism.	-	0	-	1186	-	Less than 1000 CFU/ml.
F	18-60	Clean voided urine	No wbc	no microorganism.	-	5	+	471	-	10^3~10^4(CFU/ml)	Enterococcus sp.
F	>60	Catheterized urine	Many WBC	No microorganism.	+	576	+	13387	+	Less than 1000 CFU/ml.
F	>60	Catheterized urine	Many WBC	No microorganism.	+	37	+	1460	-	Less than 1000 CFU/ml.
M	18-60	Catheterized urine	No wbc	no microorganism.	+	108	+	34713	+	Less than 1000 CFU/ml.
F	18-60	Clean voided urine	No wbc	no microorganism.	-	2	-	9170	+	Less than 1000 CFU/ml.
M	18-60	Clean voided urine	No wbc	no microorganism.	+	9	-	73216	+	Less than 1000 CFU/ml.
F	>60	Catheterized urine	No wbc	no microorganism.	+	11	-	17042	+	Less than 1000 CFU/ml.
M	>60	Clean voided urine	No wbc	no microorganism.	-	11	+	6674	-	Less than 1000 CFU/ml.
F	>60	Clean voided urine	No wbc	no microorganism.	-	3	-	4452	-	Less than 1000 CFU/ml.
F	>60	Clean voided urine	Many WBC	Many gram negative bacilli	+	0	-	579	-	10^5↑(CFU/ml)	Enterococcus faecium
F	>60	Clean voided urine	No wbc	no microorganism.	-	2	-	4211	-	Less than 1000 CFU/ml.
F	18-60	Clean voided urine	No wbc	no microorganism.	-	1	-	160	-	Less than 1000 CFU/ml.
F	18-60	Clean voided urine	No Wbc	Many gram negative bacilli	-	1	-	921	-	Less than 1000 CFU/ml.
F	>60	Clean voided urine	Many WBC	Moderate gram negative bacilli	-	0	-	74	-	Less than 1000 CFU/ml.
F	18-60	Catheterized urine	No wbc	no microorganism.	-	17	+	5606	-	Less than 1000 CFU/ml.
M	18-60	Clean voided urine	No wbc	no microorganism.	-	1	-	728	-	Less than 1000 CFU/ml.
M	>60	Clean voided urine	No wbc	no microorganism.	-	2	-	1733	-	Less than 1000 CFU/ml.
M	>60	Clean voided urine	No wbc	no microorganism.	+	3	-	291682	-	Less than 1000 CFU/ml.
M	>60	Clean voided urine	No wbc	no microorganism.	-	18	+	2401	-	Less than 1000 CFU/ml.
F	18-60	Catheterized urine	Few WBC	Many gram negative bacilli	+	1	-	482	-	10^5↑(CFU/ml)	Enterococcus faecium
M	18-60	Clean voided urine	No wbc	no microorganism.	-	1	-	1448	-	Less than 1000 CFU/ml.
M	18-60	Clean voided urine	No wbc	no microorganism.	-	1	-	942	-	Less than 1000 CFU/ml.
M	>60	Clean voided urine	No wbc	no microorganism.	+	6	-	8868	-	Less than 1000 CFU/ml.
F	18-60	Clean voided urine	No wbc	no microorganism.	-	3	-	3778	-	Less than 1000 CFU/ml.
F	18-60	Catheterized urine	No wbc	no microorganism.	-	1	-	1725	-	Less than 1000 CFU/ml.
M	18-60	Clean voided urine	Rare WBC	No microorganism.	+	35	+	10337	+	Less than 1000 CFU/ml.
M	18-60	Spot urine	No wbc	no microorganism.	-	1	-	263	-	Less than 1000 CFU/ml.
F	>60	Clean voided urine	Many WBC	Many gram negative bacilli	+	27	+	5153	-	10^5↑(CFU/ml)	Enterococcus faecium
M	>60	Clean voided urine	No Wbc	Few gram positive cocci	-	1	-	945	-	Less than 1000 CFU/ml.
F	>60	Clean voided urine	No wbc	no microorganism.	-	0	-	441	-	10^4~10^5(CFU/ml)	Enterococcus faecium
F	>60	Clean voided urine	Few WBC	Many gram negative bacilli	-	4	+	2651	-	10^4~10^5(CFU/ml)	Enterococcus faecium
F	>60	Clean voided urine	No wbc	no microorganism.	+	0	-	1667	-	Less than 1000 CFU/ml.
F	>60	Catheterized urine	No wbc	no microorganism.	-	1	-	323	-	10^3~10^4(CFU/ml)	Enterococcus sp.
M	>60	Clean voided urine	No wbc	no microorganism.	+	2	-	3080	-	Less than 1000 CFU/ml.
F	18-60	Clean voided urine	Few WBC	Moderate gram negative bacilli	+	2	+	1239	-	Less than 1000 CFU/ml.
F	>60	Clean voided urine	Moderate WBC	No microorganism.	+	88	+	2306	-	10^3~10^4(CFU/ml)	Enterococcus sp.
M	18-60	Clean voided urine	No wbc	no microorganism.	-	9	-	10708	-	Less than 1000 CFU/ml.
M	>60	Catheterized urine	No wbc	no microorganism.	+	0	-	1033	-	10^4~10^5(CFU/ml)	Klebsiella pneumoniae ss. pneumoniae
F	18-60	Catheterized urine	No wbc	no microorganism.	-	7	+	1329	-	Less than 1000 CFU/ml.
F	>60	Clean voided urine	Many WBC	Moderate gram negative bacilli	+	5	+	110956	+	10^5↑(CFU/ml)	Klebsiella pneumoniae ss. pneumoniae
M	>60	Clean voided urine	No wbc	no microorganism.	-	0	-	498	-	Less than 1000 CFU/ml.
M	>60	Spot urine	No wbc	no microorganism.	+	2	-	16828	-	10^4~10^5(CFU/ml)	Enterococcus faecium
F	18-60	Catheterized urine	No wbc	no microorganism.	-	1	-	591	-	Less than 1000 CFU/ml.
M	18-60	Clean voided urine	No wbc	no microorganism.	+	10	-	9511	+	Less than 1000 CFU/ml.
M	18-60	Clean voided urine	No wbc	no microorganism.	+	82	+	11407	-	10^5↑(CFU/ml),10^5↑(CFU/ml)	Klebsiella pneumoniae ss. pneumoniae,Serratia marcescens
M	>60	Spot urine	No wbc	no microorganism.	-	1	-	1770	-	10^4~10^5(CFU/ml)	Escherichia coli
F	>60	Clean voided urine	No wbc	no microorganism.	-	3	-	1152	-	10^3~10^4(CFU/ml)	Enteric gram negative rod
M	18-60	Clean voided urine	No wbc	no microorganism.	-	11	+	513	-	Less than 1000 CFU/ml.
F	18-60	Clean voided urine	No wbc	no microorganism.	-	0	-	569	-	10^4~10^5(CFU/ml)	Escherichia coli
F	18-60	Clean voided urine	No wbc	no microorganism.	-	1	-	665	-	Less than 1000 CFU/ml.
F	<18	Clean voided urine	No Wbc	Few gram positive bacilli	+	1	-	961	-	Less than 1000 CFU/ml.
M	>60	Catheterized urine	No wbc	no microorganism.	-	107	+	29274	+	10^5↑(CFU/ml)	Enterococcus faecalis
M	>60	Clean voided urine	No wbc	no microorganism.	-	1	-	633	-	Less than 1000 CFU/ml.
M	18-60	Clean voided urine	No Wbc	Moderate gram negative bacilli	-	1	-	474	-	10^5↑(CFU/ml)	Escherichia coli
M	<18	Clean voided urine	No wbc	no microorganism.	-	200	-	51416	+	Less than 1000 CFU/ml.
M	18-60	Clean voided urine	No wbc	no microorganism.	+	15	-	18382	-	Less than 1000 CFU/ml.
F	18-60	Clean voided urine	No wbc	no microorganism.	-	1	-	237	-	Less than 1000 CFU/ml.
M	18-60	Clean voided urine	No wbc	no microorganism.	-	0	-	502	-	Less than 1000 CFU/ml.
F	>60	Clean voided urine	No wbc	no microorganism.	-	1	-	303	-	Less than 1000 CFU/ml.
M	18-60	Spot urine	No Wbc	Few gram positive cocci	-	5	-	860	-	Less than 1000 CFU/ml.
M	>60	Clean voided urine	No Wbc	Few gram positive cocci	-	0	-	191	-	Less than 1000 CFU/ml.
F	<18	Spot urine	No wbc	no microorganism.	-	1	-	668	-	Less than 1000 CFU/ml.
F	18-60	Clean voided urine	Moderate WBC	Few gram positive cocci	-	1	-	554	-	Less than 1000 CFU/ml.
F	18-60	Catheterized urine	Few WBC	Many gram negative bacilli	+	1	-	395	-	Less than 1000 CFU/ml.
F	18-60	Clean voided urine	No wbc	no microorganism.	+	11	+	2968	-	Less than 1000 CFU/ml.
F	18-60	Clean voided urine	No wbc	no microorganism.	+	3	-	5672	-	10^5↑(CFU/ml)	Enterococcus faecium
M	>60	Clean voided urine	No wbc	no microorganism.	-	2	-	3799	-	10^4~10^5(CFU/ml)	Escherichia coli
M	>60	Spot urine	No wbc	no microorganism.	-	1	-	408	-	Less than 1000 CFU/ml.
M	>60	Clean voided urine	Moderate WBC	Many gram negative bacilli	-	1098	+	178293	+	10^5↑(CFU/ml)	Escherichia coli
F	>60	Catheterized urine	No wbc	no microorganism.	-	1	-	403	-	Less than 1000 CFU/ml.
M	<18	Clean voided urine	No wbc	no microorganism.	-	0	-	565	-	Less than 1000 CFU/ml.
M	<18	Clean voided urine	No wbc	no microorganism.	-	0	-	1646	-	Less than 1000 CFU/ml.
F	>60	Clean voided urine	Moderate WBC	Many gram negative bacilli	+	115	+	33124	+	10^5↑(CFU/ml),10^5↑(CFU/ml)	Pasteurella aerogenes,Streptococcus uberis
F	18-60	Catheterized urine	No wbc	no microorganism.	+	4	-	17770	+	Less than 1000 CFU/ml.
F	18-60	Spot urine	No wbc	no microorganism.	+	1	-	838	-	10^4~10^5(CFU/ml)	Escherichia coli
M	>60	Clean voided urine			+	2	-	28012	+	Less than 1000 CFU/ml.
F	<18	Spot urine	No wbc	no microorganism.	-	0	-	382	-	Less than 1000 CFU/ml.
F	>60	Clean voided urine	Moderate WBC	No microorganism.	-	78	+	2856	-	10^3~10^4(CFU/ml)	Enterococcus sp.
F	>60	Clean voided urine	No Wbc	Few gram negative bacilli	-	3	-	1627	-	10^3~10^4(CFU/ml)	Enterococcus sp.
F	18-60	Clean voided urine	No Wbc	Many gram negative bacilli	-	1	+	1365	-	Less than 1000 CFU/ml.
F	18-60	Spot urine	No wbc	no microorganism.	+	1	-	16503	+	10^4~10^5(CFU/ml)	Enterococcus faecium
F	18-60	Clean voided urine	No wbc	no microorganism.	+	8	+	6840	-	10^5↑(CFU/ml)	Enterococcus faecium
M	>60	Clean voided urine	No wbc	no microorganism.	+	14	+	1346	-	10^3~10^4(CFU/ml)	Enterococcus sp.
F	18-60	Clean voided urine	No wbc	no microorganism.	-	1	-	535	-	Less than 1000 CFU/ml.
M	18-60	Catheterized urine	No wbc	no microorganism.	-	52	-	80526	-	Less than 1000 CFU/ml.
M	>60	Clean voided urine	No wbc	no microorganism.	+	3	-	105876	-	Less than 1000 CFU/ml.
M	18-60	Spot urine	No wbc	no microorganism.	+	16	-	2417	+	Less than 1000 CFU/ml.
M	18-60	Clean voided urine	No wbc	no microorganism.	-	2	-	11214	-	Less than 1000 CFU/ml.
F	>60	Clean voided urine	No wbc	no microorganism.	-	3	-	3066	-	Less than 1000 CFU/ml.
M	>60	Clean voided urine	No wbc	no microorganism.	+	152	+	59418	+	Less than 1000 CFU/ml.
F	18-60	Clean voided urine	No wbc	no microorganism.	+	1	-	2660	-	Less than 1000 CFU/ml.
F	18-60	Spot urine	No wbc	no microorganism.	-	0	-	1544	-	Less than 1000 CFU/ml.
M	18-60	Clean voided urine	No wbc	no microorganism.	-	2	-	764	-	Less than 1000 CFU/ml.
M	18-60	Clean voided urine	No wbc	no microorganism.	-	1	-	1275	-	10^5↑(CFU/ml)	Enterobacter cloacae
F	>60	Clean voided urine	No wbc	no microorganism.	-	0	-	603	-	10^3~10^4(CFU/ml)	Klebsiella pneumoniae ss. pneumoniae
M	18-60	Clean voided urine	Moderate WBC	Many gram negative bacilli	+	9	+	58476	-	10^5↑(CFU/ml)	Escherichia coli
F	18-60	Clean voided urine	No wbc	no microorganism.	-	1	-	344	-	Less than 1000 CFU/ml.
M	>60	Clean voided urine	No wbc	no microorganism.	-	6	-	403	-	Less than 1000 CFU/ml.
M	>60	Clean voided urine	No wbc	no microorganism.	-	34	-	3119	-	Less than 1000 CFU/ml.
F	>60	Catheterized urine	No Wbc	Many Yeast	-	6	-	1985	-	Less than 1000 CFU/ml.
M	>60	Clean voided urine	No wbc	no microorganism.	-	2	-	112402	-	Less than 1000 CFU/ml.
F	>60	Clean voided urine	No wbc	no microorganism.	-	0	-	1461	-	Less than 1000 CFU/ml.
M	18-60	Clean voided urine	No wbc	no microorganism.	-	0	-	3531	-	Less than 1000 CFU/ml.
F	>60	Clean voided urine	No wbc	no microorganism.	-	1	-	1187	-	Less than 1000 CFU/ml.
F	>60	Catheterized urine	No Wbc	Few gram negative bacilli	-	1	-	2167	-	10^5↑(CFU/ml)	Acinetobacter baumannii complex
M	>60	Catheterized urine	No Wbc	Many gram negative bacilli	-	2	-	269128	-	10^5↑(CFU/ml),10^5↑(CFU/ml)	Citrobacter freundii,Enterobacter cloacae
F	18-60	Clean voided urine	No Wbc	Many gram positive cocci	-	0	-	1371	-	Less than 1000 CFU/ml.
F	>60	Clean voided urine	No wbc	no microorganism.	-	2	-	1931	-	Less than 1000 CFU/ml.
F	>60	Clean voided urine	No wbc	no microorganism.	-	10	+	3934	-	Less than 1000 CFU/ml.
F	>60	Catheterized urine	No wbc	no microorganism.	-	6	-	6841	+	Less than 1000 CFU/ml.
F	18-60	Clean voided urine	No wbc	no microorganism.	+	20	-	4000	+	10^5↑(CFU/ml)	Enterococcus faecium
F	>60	Clean voided urine	No wbc	no microorganism.	-	1	-	450	-	10^5↑(CFU/ml)	Enterococcus faecium
F	>60	Clean voided urine	No wbc	no microorganism.	-	2	-	1215	+	Less than 1000 CFU/ml.
F	>60	Clean voided urine	Moderate WBC	No microorganism.	+	66	+	2035	-	10^4~10^5(CFU/ml)	Enterococcus faecium
M	18-60	Spot urine	No wbc	no microorganism.	-	2	-	463	-	Less than 1000 CFU/ml.
M	>60	Spot urine	No wbc	no microorganism.	-	0	-	855	-	Less than 1000 CFU/ml.
M	18-60	Spot urine	No Wbc	Many gram positive cocci	-	194	-	34294	+	10^4~10^5(CFU/ml),10^5↑(CFU/ml)	Enteric gram negative rod,Enterococcus faecalis
M	18-60	Clean voided urine	No wbc	no microorganism.	-	6	-	3083	-	Less than 1000 CFU/ml.
M	>60	Clean voided urine	No wbc	no microorganism.	-	0	-	1147	-	Less than 1000 CFU/ml.
M	18-60	Clean voided urine	No wbc	no microorganism.	+	7	-	2853	-	Less than 1000 CFU/ml.
F	>60	Clean voided urine	No Wbc	Many gram negative bacilli	-	2	-	282	-	10^3~10^4(CFU/ml),10^5↑(CFU/ml)	Klebsiella pneumoniae ss. pneumoniae,Citrobacter freundii
M	>60	Catheterized urine	No wbc	no microorganism.	-	83	+	948	-	Less than 1000 CFU/ml.
F	18-60	Clean voided urine	No wbc	no microorganism.	+	2	-	2551	-	10^5↑(CFU/ml)	Enterococcus faecium
M	<18	Clean voided urine	No wbc	no microorganism.	-	2	-	2816	-	Less than 1000 CFU/ml.
M	>60	Spot urine	No wbc	no microorganism.	-	1	-	904	-	Less than 1000 CFU/ml.
M	18-60	Clean voided urine	No wbc	no microorganism.	-	2	-	1473	-	Less than 1000 CFU/ml.
F	18-60	Clean voided urine	Rare WBC	No microorganism.	-	0	-	574	-	Less than 1000 CFU/ml.
M	>60	Clean voided urine	No wbc	no microorganism.	+	5	-	9330	-	Less than 1000 CFU/ml.
F	>60	Clean voided urine	No wbc	no microorganism.	-	1	-	1553	-	Less than 1000 CFU/ml.
F	>60	Clean voided urine	No wbc	no microorganism.	-	4	-	2886	-	Less than 1000 CFU/ml.
F	18-60	Clean voided urine	No wbc	no microorganism.	-	12	+	4723	-	Less than 1000 CFU/ml.
F	<18	Clean voided urine	No wbc	no microorganism.	+	0	-	270	-	Less than 1000 CFU/ml.
F	18-60	Spot urine	No wbc	no microorganism.	-	0	-	1267	-	10^4~10^5(CFU/ml)	Enterococcus faecium
M	>60	Spot urine	No wbc	no microorganism.	-	1	-	711	-	Less than 1000 CFU/ml.
F	18-60	Catheterized urine	No wbc	no microorganism.	-	0	-	806	-	Less than 1000 CFU/ml.
F	<18	Spot urine	No wbc	no microorganism.	-	0	-	275	-	Less than 1000 CFU/ml.
M	18-60	Clean voided urine	No wbc	no microorganism.	-	2	-	1317	-	10^5↑(CFU/ml)	Enterobacter cloacae
M	>60	Clean voided urine	No wbc	no microorganism.	-	0	-	167	-	Less than 1000 CFU/ml.
M	18-60	Clean voided urine	No wbc	no microorganism.	-	1	-	3189	-	Less than 1000 CFU/ml.
F	>60	Catheterized urine	No wbc	no microorganism.	-	0	-	1421	-	Less than 1000 CFU/ml.
M	18-60	Clean voided urine	No wbc	no microorganism.	-	4	-	15680	-	Less than 1000 CFU/ml.
F	>60	Clean voided urine	Moderate WBC	No microorganism.	+	37	+	1742	+	10^5↑(CFU/ml)	Enterococcus faecium
F	18-60	Clean voided urine	Many WBC	Moderate gram negative bacilli	+	60	+	9909	-	Less than 1000 CFU/ml.
M	18-60	Spot urine	No wbc	no microorganism.	+	2	-	4669	-	Less than 1000 CFU/ml.
F	>60	Clean voided urine	Many WBC	Many gram negative bacilli	-	0	-	880	-	Less than 1000 CFU/ml.
F	>60	Clean voided urine	No wbc	no microorganism.	-	1	-	893	-	Less than 1000 CFU/ml.
F	18-60	Clean voided urine	No wbc	no microorganism.	-	1	-	313	-	Less than 1000 CFU/ml.
M	18-60	Catheterized urine	No wbc	no microorganism.	-	1	-	562	-	Less than 1000 CFU/ml.
M	18-60	Clean voided urine	Rare WBC	No microorganism.	-	34	-	2737	-	Less than 1000 CFU/ml.
F	18-60	Clean voided urine	Moderate WBC	Many gram negative bacilli	-	0	-	985	-	Less than 1000 CFU/ml.
M	18-60	Catheterized urine	No wbc	no microorganism.	-	1	-	408	-	Less than 1000 CFU/ml.
M	>60	Spot urine	No wbc	no microorganism.	-	0	-	1182	-	Less than 1000 CFU/ml.
M	<18	Spot urine	No wbc	no microorganism.	-	2	-	75436	-	10^3~10^4(CFU/ml),10^3~10^4(CFU/ml)	Enteric gram negative rod,Streptococcus agalactiae
F	>60	Clean voided urine	No wbc	no microorganism.	-	1	-	1220	-	Less than 1000 CFU/ml.
F	18-60	Clean voided urine	No wbc	no microorganism.	-	0	-	412	-	Less than 1000 CFU/ml.
M	>60	Catheterized urine	Few WBC	Many Yeast	+	1	-	418	-	Less than 1000 CFU/ml.
M	18-60	Spot urine	No wbc	no microorganism.	-	3	-	749	-	Less than 1000 CFU/ml.
M	18-60	Clean voided urine	No wbc	no microorganism.	-	2	-	4459	-	Less than 1000 CFU/ml.
M	18-60	Clean voided urine	No wbc	no microorganism.	+	2	-	23583	+	Less than 1000 CFU/ml.
F	18-60	Clean voided urine	No wbc	no microorganism.	-	0	-	525	-	Less than 1000 CFU/ml.
M	18-60	Spot urine	No wbc	no microorganism.	+	20	+	13373	-	Less than 1000 CFU/ml.
M	>60	Clean voided urine	No wbc	no microorganism.	-	1	-	477	-	Less than 1000 CFU/ml.
F	18-60	Clean voided urine	Rare WBC	No microorganism.	-	1	-	698	-	Less than 1000 CFU/ml.
F	<18	Clean voided urine	No wbc	no microorganism.	-	1	-	465	-	Less than 1000 CFU/ml.
F	<18	Clean voided urine	No wbc	no microorganism.	-	0	-	175	-	Less than 1000 CFU/ml.
M	>60	Clean voided urine	Few WBC	No microorganism.	-	2	-	619	-	Less than 1000 CFU/ml.
M	18-60	Spot urine	No wbc	no microorganism.	+	22	-	1152	-	Less than 1000 CFU/ml.
M	>60	Clean voided urine	No Wbc	Few gram positive cocci	-	33	+	21076	+	Less than 1000 CFU/ml.
F	18-60	Clean voided urine	No wbc	no microorganism.	-	1	-	402	-	Less than 1000 CFU/ml.
F	>60	Clean voided urine	No wbc	no microorganism.	-	1	+	959	-	Less than 1000 CFU/ml.
M	<18	Clean voided urine	Few WBC	No microorganism.	-	3	-	801	-	Less than 1000 CFU/ml.
F	18-60	Clean voided urine	Few WBC	Many gram negative bacilli	+	54	+	44375	-	10^5↑(CFU/ml)	Escherichia coli
F	>60	Spot urine	No wbc	no microorganism.	-	0	-	272	-	Less than 1000 CFU/ml.
M	>60	Clean voided urine	No wbc	no microorganism.	-	3	-	6727	-	10^5↑(CFU/ml)	Enterococcus faecalis
M	>60	Spot urine	Few WBC	No microorganism.	-	54	+	3363	-	Less than 1000 CFU/ml.
F	18-60	Clean voided urine	No wbc	no microorganism.	+	251	+	55613	-	10^5↑(CFU/ml)	Escherichia coli
M	18-60	Clean voided urine	No wbc	no microorganism.	-	1	-	1117	-	Less than 1000 CFU/ml.
M	>60	Clean voided urine	No wbc	no microorganism.	-	1	+	1235	-	Less than 1000 CFU/ml.
F	>60	Clean voided urine	Moderate WBC	No microorganism.	+	46	-	18919	-	10^5↑(CFU/ml)	Enterococcus faecium
F	18-60	Clean voided urine	No wbc	no microorganism.	-	2	-	243	-	Less than 1000 CFU/ml.
M	>60	Clean voided urine	No Wbc	Few gram positive cocci	-	10	+	10782	+	Less than 1000 CFU/ml.
M	>60	Clean voided urine	No wbc	no microorganism.	-	0	-	320	-	10^3~10^4(CFU/ml),10^3~10^4(CFU/ml)	Enterococcus faecalis,Enterococcus faecium
M	18-60	Clean voided urine	No wbc	no microorganism.	-	1	-	2697	-	Less than 1000 CFU/ml.
M	18-60	Clean voided urine	No wbc	no microorganism.	+	3	-	743326	-	Less than 1000 CFU/ml.
F	>60	Clean voided urine	No wbc	no microorganism.	+	4	-	3608	-	10^4~10^5(CFU/ml)	Enterococcus faecium
M	>60	Clean voided urine	No wbc	no microorganism.	+	2	-	3161	-	Less than 1000 CFU/ml.
F	18-60	Clean voided urine	Rare WBC	No microorganism.	+	7	+	3151	-	Less than 1000 CFU/ml.
M	>60	Catheterized urine	No wbc	no microorganism.	-	0	-	331	-	Less than 1000 CFU/ml.
M	18-60	Clean voided urine	No wbc	no microorganism.	+	3	-	20708	-	Less than 1000 CFU/ml.
F	18-60	Clean voided urine			-	4	-	488	-	Less than 1000 CFU/ml.
M	18-60	Clean voided urine	No wbc	no microorganism.	-	1	-	705	-	Less than 1000 CFU/ml.
M	>60	Clean voided urine	No wbc	no microorganism.	-	1	+	1586	-	Less than 1000 CFU/ml.
F	18-60	Catheterized urine	No wbc	no microorganism.	-	1	+	898	-	Less than 1000 CFU/ml.
F	>60	Clean voided urine	No wbc	no microorganism.	-	10	-	6297	-	Less than 1000 CFU/ml.
F	>60	Clean voided urine	No wbc	no microorganism.	-	0	-	814	-	Less than 1000 CFU/ml.
M	>60	Clean voided urine	No wbc	no microorganism.	-	18	-	3488	-	Less than 1000 CFU/ml.
M	18-60	Clean voided urine	No wbc	no microorganism.	-	9	+	5761	+	Less than 1000 CFU/ml.
F	>60	Clean voided urine	No Wbc	Moderate gram positive cocci	-	1	-	1515	-	Less than 1000 CFU/ml.
F	18-60	Clean voided urine	No wbc	no microorganism.	+	11	-	9724	-	Less than 1000 CFU/ml.
M	18-60	Clean voided urine	No wbc	no microorganism.	-	1	-	3542	-	Less than 1000 CFU/ml.
M	18-60	Clean voided urine	No wbc	no microorganism.	+	9	-	6692	+	Less than 1000 CFU/ml.
M	>60	Clean voided urine	No wbc	no microorganism.	+	11	-	7166	-	Less than 1000 CFU/ml.
M	>60	Spot urine	No wbc	no microorganism.	-	5	-	1770	-	Less than 1000 CFU/ml.
M	18-60	Clean voided urine	No wbc	no microorganism.	-	0	-	374	-	Less than 1000 CFU/ml.
M	18-60	Clean voided urine	Few WBC	No microorganism.	-	1	-	1923	-	Less than 1000 CFU/ml.
F	<18	Spot urine	Moderate WBC	No microorganism.	-	0	-	629	-	Less than 1000 CFU/ml.
M	>60	Clean voided urine	No wbc	no microorganism.	-	3	-	1965	-	Less than 1000 CFU/ml.
F	>60	Clean voided urine	No Wbc	Many gram negative bacilli	-	0	-	1337	-	Less than 1000 CFU/ml.
M	>60	Clean voided urine	No wbc	no microorganism.	-	7	-	6578	-	Less than 1000 CFU/ml.
F	<18	Spot urine	Moderate WBC	No microorganism.	-	1	-	1057	-	Less than 1000 CFU/ml.
M	18-60	Clean voided urine	No wbc	no microorganism.	-	11	-	3514	-	Less than 1000 CFU/ml.
M	>60	Clean voided urine	Few WBC	No microorganism.	-	517	-	24983	-	10^3~10^4(CFU/ml)	Enteric gram negative rod
F	>60	Clean voided urine	No wbc	no microorganism.	-	1	-	371	-	Less than 1000 CFU/ml.
M	>60	Spot urine	No wbc	no microorganism.	-	2	-	1129	-	Less than 1000 CFU/ml.
F	>60	Clean voided urine	No wbc	no microorganism.	-	1	-	583	-	Less than 1000 CFU/ml.
F	>60	Clean voided urine	No wbc	no microorganism.	-	0	+	166	-	Less than 1000 CFU/ml.
F	18-60	Catheterized urine	No wbc	no microorganism.	-	0	-	934	-	Less than 1000 CFU/ml.
F	>60	Clean voided urine	No wbc	no microorganism.	-	1	-	1124	-	Less than 1000 CFU/ml.
M	>60	Spot urine	Few WBC	No microorganism.	+	5	-	3217	-	10^5↑(CFU/ml)	Klebsiella pneumoniae ss. pneumoniae
F	>60	Clean voided urine	No wbc	no microorganism.	-	1	-	259	-	Less than 1000 CFU/ml.
F	>60	Catheterized urine	No wbc	no microorganism.	-	2	-	1834	-	Less than 1000 CFU/ml.
F	>60	Clean voided urine	Few WBC	Many gram negative bacilli	-	5	+	2472	-	10^4~10^5(CFU/ml),10^5↑(CFU/ml)	Enterococcus sp.,Enterococcus faecium
F	>60	Clean voided urine	No wbc	no microorganism.	-	1	+	1483	-	Less than 1000 CFU/ml.
M	18-60	Clean voided urine	Few WBC	No microorganism.	-	5	-	3538	-	Less than 1000 CFU/ml.
F	18-60	Clean voided urine	No Wbc	Many gram positive cocci	+	1	-	2006	+	10^5↑(CFU/ml)	Enterococcus hirae
M	18-60	Clean voided urine	No wbc	no microorganism.	-	1	-	6436	-	Less than 1000 CFU/ml.
M	18-60	Clean voided urine	No wbc	no microorganism.	-	2	+	1524	-	Less than 1000 CFU/ml.
M	>60	Clean voided urine	No wbc	no microorganism.	+	1	-	559	-	Less than 1000 CFU/ml.
F	>60	Clean voided urine	No wbc	no microorganism.	+	24	+	21597	-	Less than 1000 CFU/ml.
M	18-60	Clean voided urine	No wbc	no microorganism.	-	0	+	516	-	Less than 1000 CFU/ml.
M	18-60	Clean voided urine	No wbc	no microorganism.	-	1	-	763	-	Less than 1000 CFU/ml.
M	18-60	Clean voided urine	No wbc	no microorganism.	-	0	-	1764	-	Less than 1000 CFU/ml.
F	>60	Clean voided urine	No wbc	no microorganism.	+	0	-	154	-	10^4~10^5(CFU/ml)	Enterococcus faecalis
F	>60	Clean voided urine	Moderate WBC	No microorganism.	+	58	-	14692	-	Less than 1000 CFU/ml.
F	>60	Clean voided urine	No wbc	no microorganism.	-	0	-	119	-	Less than 1000 CFU/ml.
F	18-60	Clean voided urine	Moderate WBC	Many gram negative bacilli	+	23	-	49209	+	10^4~10^5(CFU/ml),10^5↑(CFU/ml)	Enteric gram negative rod,Escherichia coli
F	>60	Clean voided urine	No wbc	no microorganism.	+	2	-	584	-	10^4~10^5(CFU/ml)	Enterococcus faecium
M	18-60	Clean voided urine	No wbc	no microorganism.	+	12	-	8073	-	Less than 1000 CFU/ml.
M	>60	Clean voided urine	No wbc	no microorganism.	+	59	-	9278	-	Less than 1000 CFU/ml.
F	18-60	Clean voided urine	No wbc	no microorganism.	-	0	-	244	-	Less than 1000 CFU/ml.
F	<18	Clean voided urine	No wbc	no microorganism.	-	1	-	882	-	Less than 1000 CFU/ml.
F	>60	Catheterized urine	No wbc	no microorganism.	-	3	-	1522	-	Less than 1000 CFU/ml.
M	>60	Clean voided urine	Moderate WBC	Many gram negative bacilli	+	61	+	3403	-	Less than 1000 CFU/ml.
F	18-60	Clean voided urine	No wbc	no microorganism.	+	1	-	12884	-	Less than 1000 CFU/ml.
M	>60	Clean voided urine	No wbc	no microorganism.	-	4	-	8531	+	Less than 1000 CFU/ml.
M	18-60	Clean voided urine	No wbc	no microorganism.	+	2	-	2290	-	Less than 1000 CFU/ml.
F	18-60	Clean voided urine	Rare WBC	No microorganism.	+	1	-	2265	-	Less than 1000 CFU/ml.
M	18-60	Catheterized urine	No wbc	no microorganism.	+	22	-	735	-	Less than 1000 CFU/ml.
M	>60	Catheterized urine	No wbc	no microorganism.	-	2	+	7362	-	Less than 1000 CFU/ml.
M	18-60	Clean voided urine	No wbc	no microorganism.	-	0	+	1686	-	Less than 1000 CFU/ml.
M	18-60	Spot urine	No wbc	no microorganism.	-	1	-	951	-	Less than 1000 CFU/ml.
M	<18	Spot urine	No wbc	no microorganism.	-	5	-	4107	-	Less than 1000 CFU/ml.
M	18-60	Clean voided urine	No wbc	no microorganism.	-	3	-	2002	-	Less than 1000 CFU/ml.
M	18-60	Clean voided urine	No wbc	no microorganism.	-	1	-	789	-	Less than 1000 CFU/ml.
M	>60	Clean voided urine	No wbc	no microorganism.	-	0	-	482	-	Less than 1000 CFU/ml.
F	>60	Clean voided urine	No wbc	no microorganism.	-	19	+	6800	-	Less than 1000 CFU/ml.
M	<18	Clean voided urine	No wbc	no microorganism.	-	1	-	4151	-	Less than 1000 CFU/ml.
M	>60	Clean voided urine	No wbc	no microorganism.	-	6	-	1558	-	Less than 1000 CFU/ml.
M	>60	Clean voided urine	No wbc	no microorganism.	-	0	+	1281	-	Less than 1000 CFU/ml.
F	>60	Clean voided urine	Many WBC	Many gram negative bacilli	+	116	-	9835	-	10^5↑(CFU/ml)	Escherichia coli
M	18-60	Clean voided urine	No wbc	no microorganism.	+	3	-	9666	-	Less than 1000 CFU/ml.
M	18-60	Clean voided urine	No wbc	no microorganism.	+	7	-	2154	-	Less than 1000 CFU/ml.
M	18-60	Clean voided urine	No wbc	no microorganism.	-	24	-	2678	-	Less than 1000 CFU/ml.
F	18-60	Spot urine	No wbc	no microorganism.	+	10	-	1606	-	Less than 1000 CFU/ml.
M	>60	Clean voided urine	No wbc	no microorganism.	-	1	+	370	-	Less than 1000 CFU/ml.
F	>60	Clean voided urine	Many WBC	Many gram negative bacilli	+	255	-	65450	-	10^5↑(CFU/ml)	Enterococcus faecium
F	>60	Clean voided urine	Moderate WBC	No microorganism.	+	96	+	3075	-	Less than 1000 CFU/ml.
M	18-60	Clean voided urine	No wbc	no microorganism.	+	8	-	13561	-	Less than 1000 CFU/ml.
M	>60	Catheterized urine	No wbc	no microorganism.	-	89	-	24784	+	Less than 1000 CFU/ml.
F	18-60	Clean voided urine	No wbc	no microorganism.	+	1	+	1335	-	Less than 1000 CFU/ml.
F	18-60	Clean voided urine	No wbc	no microorganism.	-	1	-	231	-	Less than 1000 CFU/ml.
F	>60	Clean voided urine	No wbc	no microorganism.	-	2	+	5917	-	Less than 1000 CFU/ml.
M	18-60	Clean voided urine	No wbc	no microorganism.	-	0	+	313	-	Less than 1000 CFU/ml.
M	18-60	Clean voided urine	Moderate WBC	Many gram positive cocci	-	46	-	6917	-	Less than 1000 CFU/ml.
M	18-60	Clean voided urine	No wbc	no microorganism.	-	1	-	1176	-	Less than 1000 CFU/ml.
M	18-60	Clean voided urine	No wbc	no microorganism.	-	1	-	419	-	Less than 1000 CFU/ml.
F	>60	Catheterized urine	No wbc	no microorganism.	+	19	-	1397	-	10^4~10^5(CFU/ml),10^5↑(CFU/ml)	Escherichia coli,Pseudomonas aeruginosa
M	18-60	Clean voided urine	No wbc	no microorganism.	-	1	+	550	-	Less than 1000 CFU/ml.
M	<18	Clean voided urine	No wbc	no microorganism.	-	0	+	192	-	10^3~10^4(CFU/ml)	Enteric gram negative rod
M	18-60	Clean voided urine	No wbc	no microorganism.	-	1	-	7359	-	Less than 1000 CFU/ml.
M	>60	Clean voided urine	No wbc	no microorganism.	-	1	+	2460	-	10^4~10^5(CFU/ml)	Enterococcus faecium
M	18-60	Clean voided urine	No wbc	no microorganism.	-	0	-	30141	-	Less than 1000 CFU/ml.
M	>60	Spot urine	Few WBC	Many gram negative bacilli .	+	56	-	92998	-	10^5↑(CFU/ml)	Escherichia coli
F	>60	Catheterized urine	No wbc	no microorganism.	+	0	-	435	-	10^5↑(CFU/ml)	Enterococcus faecium
F	18-60	Clean voided urine	Few WBC	Many gram negative bacilli	-	3	+	472	-	Less than 1000 CFU/ml.
F	>60	Clean voided urine	No wbc	no microorganism.	+	6	-	4686	+	Less than 1000 CFU/ml.
F	>60	Clean voided urine	Many WBC	Moderate gram negative bacilli	-	8	-	2225	-	Less than 1000 CFU/ml.
M	>60	Catheterized urine	No wbc	no microorganism.	+	26	+	10790	+	Less than 1000 CFU/ml.
M	>60	Clean voided urine	No wbc	no microorganism.	-	1	-	585	-	Less than 1000 CFU/ml.
M	>60	Clean voided urine	No wbc	no microorganism.	-	0	+	438	-	Less than 1000 CFU/ml.
M	18-60	Catheterized urine	No wbc	no microorganism.	-	0	-	585	-	Less than 1000 CFU/ml.
F	>60	Clean voided urine	No wbc	no microorganism.	+	1	-	331	-	Less than 1000 CFU/ml.
M	18-60	Catheterized urine	No wbc	no microorganism.	+	8	-	13544	+	Less than 1000 CFU/ml.
F	18-60	Clean voided urine	No wbc	no microorganism.	-	0	-	582	-	10^3~10^4(CFU/ml)	Enterococcus sp.
M	18-60	Clean voided urine	No wbc	no microorganism.	-	2	-	4587	-	10^3~10^4(CFU/ml)	Enterococcus sp.
F	>60	Clean voided urine	No wbc	no microorganism.	-	1	-	2319	-	10^4~10^5(CFU/ml)	Enterococcus faecium
M	>60	Spot urine	No wbc	no microorganism.	-	9	-	4119	-	Less than 1000 CFU/ml.
M	18-60	Clean voided urine	No wbc	no microorganism.	+	11	-	2727	-	Less than 1000 CFU/ml.
M	18-60	Clean voided urine	No wbc	no microorganism.	-	3	-	1620	-	Less than 1000 CFU/ml.
M	>60	Clean voided urine	No wbc	no microorganism.	+	2	-	3792	-	Less than 1000 CFU/ml.
F	>60	Spot urine	Few WBC	Many gram negative bacilli	-	3	+	49970	-	10^5↑(CFU/ml)	Escherichia coli
M	18-60	Clean voided urine	Moderate WBC	No microorganism.	-	7	+	41895	-	Less than 1000 CFU/ml.
M	>60	Clean voided urine	No wbc	no microorganism.	-	0	-	411	-	Less than 1000 CFU/ml.
F	18-60	Clean voided urine	No wbc	no microorganism.	-	0	-	1565	-	Less than 1000 CFU/ml.
M	>60	Clean voided urine	Many WBC	Many gram negative bacilli .	+	295	-	25237	-	10^5↑(CFU/ml),10^5↑(CFU/ml)	Citrobacter braakii,Enterobacter cloacae
M	18-60	Clean voided urine	No wbc	no microorganism.	-	1	+	1026	-	Less than 1000 CFU/ml.
M	>60	Spot urine	No wbc	no microorganism.	-	1	-	4982	-	Less than 1000 CFU/ml.
M	>60	Spot urine	No wbc	no microorganism.	-	2	-	678	-	Less than 1000 CFU/ml.
F	>60	Clean voided urine	Many WBC	Many gram negative bacilli	+	168	+	29958	-	10^5↑(CFU/ml)	Escherichia coli
F	>60	Clean voided urine	No wbc	no microorganism.	+	5	-	1527	-	Less than 1000 CFU/ml.
F	18-60	Clean voided urine	No wbc	no microorganism.	-	0	-	183	-	Less than 1000 CFU/ml.
M	>60	Clean voided urine	No wbc	no microorganism.	-	1	-	4361	-	Less than 1000 CFU/ml.
F	18-60	Clean voided urine	No wbc	no microorganism.	-	10	+	625	-	Less than 1000 CFU/ml.
M	18-60	Clean voided urine	No wbc	no microorganism.	-	7	-	15249	-	Less than 1000 CFU/ml.
F	18-60	Clean voided urine	No wbc	no microorganism.	-	1	-	491	-	10^3~10^4(CFU/ml)	Enterococcus sp.
M	>60	Clean voided urine	No Wbc	Many gram negative bacilli	-	0	-	167	-	Less than 1000 CFU/ml.
M	>60	Clean voided urine	No wbc	no microorganism.	-	5	-	748	-	Less than 1000 CFU/ml.
F	>60	Catheterized urine	No wbc	no microorganism.	-	1	-	288	-	Less than 1000 CFU/ml.
M	>60	Clean voided urine	No wbc	no microorganism.	-	121	-	1393	+	Less than 1000 CFU/ml.
M	>60	Clean voided urine	No wbc	no microorganism.	-	1	-	7785	-	Less than 1000 CFU/ml.
F	18-60	Catheterized urine	Many WBC	Many gram negative bacilli	-	7	-	3768	-	Less than 1000 CFU/ml.
F	>60	Spot urine	Few WBC	Many gram negative bacilli	-	3	-	289	-	Less than 1000 CFU/ml.
F	<18	Spot urine	No wbc	no microorganism.	-	0	-	521	-	Less than 1000 CFU/ml.
M	<18	Spot urine	No wbc	no microorganism.	-	1	-	1792	-	Less than 1000 CFU/ml.
M	>60	Clean voided urine	No wbc	no microorganism.	-	3	+	2557	-	Less than 1000 CFU/ml.
F	18-60	Catheterized urine	No wbc	no microorganism.	-	3	-	756	-	Less than 1000 CFU/ml.
F	>60	Clean voided urine	No wbc	no microorganism.	-	1	+	565	-	Less than 1000 CFU/ml.
M	18-60	Catheterized urine	No wbc	no microorganism.	-	1	+	482	-	Less than 1000 CFU/ml.
F	18-60	Clean voided urine	No Wbc	Many gram negative bacilli	+	1	+	183854	-	10^5↑(CFU/ml)	Escherichia coli
F	>60	Clean voided urine	No wbc	no microorganism.	-	2	-	664	-	Less than 1000 CFU/ml.
M	18-60	Clean voided urine	No wbc	no microorganism.	-	0	+	377	-	Less than 1000 CFU/ml.
F	18-60	Clean voided urine	Many WBC	Many gram negative bacilli	-	358	-	131854	-	10^5↑(CFU/ml)	Escherichia coli
M	18-60	Catheterized urine	No wbc	no microorganism.	-	6	-	4269	+	Less than 1000 CFU/ml.
F	>60	Clean voided urine	Many WBC	No microorganism.	+	1	-	1131	-	Less than 1000 CFU/ml.
M	>60	Catheterized urine	Few WBC	Many gram negative bacilli	+	46	-	3609	-	10^3~10^4(CFU/ml)	Providencia stuartii
M	18-60	Clean voided urine	No wbc	no microorganism.	-	1	-	1401	-	Less than 1000 CFU/ml.
F	18-60	Clean voided urine	No wbc	no microorganism.	-	0	-	173	-	Less than 1000 CFU/ml.
F	>60	Clean voided urine	Many WBC	Many gram negative bacilli	-	1	-	834	-	10^4~10^5(CFU/ml)	Enterococcus sp.
M	18-60	Clean voided urine	No wbc	no microorganism.	-	7	+	4712	-	Less than 1000 CFU/ml.
M	18-60	Clean voided urine	No wbc	no microorganism.	+	6	-	3185	-	Less than 1000 CFU/ml.
M	<18	Spot urine	No wbc	no microorganism.	-	1	-	545	-	Less than 1000 CFU/ml.
M	18-60	Clean voided urine	No wbc	no microorganism.	-	43	-	1665	-	Less than 1000 CFU/ml.
M	>60	Clean voided urine	No wbc	no microorganism.	+	95	-	54021	-	10^5↑(CFU/ml)	Acinetobacter baumannii complex
M	>60	Clean voided urine	No wbc	no microorganism.	+	46	+	93495	-	10^5↑(CFU/ml)	Escherichia coli
M	>60	Clean voided urine	No wbc	no microorganism.	-	6	+	4340	-	Less than 1000 CFU/ml.
F	>60	Clean voided urine	Few WBC	Many gram negative bacilli	+	15	-	23459	-	10^5↑(CFU/ml)	Escherichia coli
M	>60	Clean voided urine	No wbc	no microorganism.	-	1	-	523	-	Less than 1000 CFU/ml.
F	>60	Clean voided urine	Moderate WBC	No microorganism.	+	360	-	64005	+	10^5↑(CFU/ml)	Escherichia coli
F	18-60	Clean voided urine	No wbc	no microorganism.	-	1	-	2809	-	10^3~10^4(CFU/ml)	Enterococcus sp.
F	18-60	Catheterized urine	No wbc	no microorganism.	+	18	+	9835	+	Less than 1000 CFU/ml.
F	>60	Clean voided urine	No Wbc	Many gram negative bacilli	+	4	-	317447	-	10^5↑(CFU/ml)	Klebsiella pneumoniae ss. pneumoniae
M	>60	Clean voided urine	No wbc	no microorganism.	-	1	+	904	-	Less than 1000 CFU/ml.
M	>60	Clean voided urine	No wbc	no microorganism.	-	2	-	1293	-	Less than 1000 CFU/ml.
F	>60	Clean voided urine	No wbc	no microorganism.	-	3	+	1533	-	Less than 1000 CFU/ml.
F	18-60	Clean voided urine	No wbc	no microorganism.	-	1	-	2569	-	Less than 1000 CFU/ml.
F	>60	Spot urine	Many WBC	Many gram negative bacilli	+	1643	-	143606	-	10^5↑(CFU/ml)	Escherichia coli
F	18-60	Clean voided urine	Few WBC	Many gram negative bacilli	-	4	-	8261	-	Less than 1000 CFU/ml.
M	18-60	Clean voided urine	No wbc	no microorganism.	-	2	-	2534	-	Less than 1000 CFU/ml.
F	18-60	Clean voided urine	few WBC	no microorganism.	+	1	+	366	-	Less than 1000 CFU/ml.
F	>60	Clean voided urine	No wbc	no microorganism.	-	2	-	279	-	10^3~10^4(CFU/ml)	Enterococcus faecium
M	18-60	Clean voided urine	No wbc	no microorganism.	+	3	-	6438	-	Less than 1000 CFU/ml.
M	18-60	Clean voided urine	No wbc	no microorganism.	-	0	-	9441	+	Less than 1000 CFU/ml.
M	>60	Clean voided urine	No wbc	no microorganism.	-	5	-	2809	-	Less than 1000 CFU/ml.
M	>60	Clean voided urine	No wbc	no microorganism.	-	44	-	81203	-	Less than 1000 CFU/ml.
M	18-60	Clean voided urine	No wbc	no microorganism.	-	0	+	239	-	Less than 1000 CFU/ml.
M	18-60	Clean voided urine	Moderate WBC	No microorganism.	-	9	-	2630	-	Less than 1000 CFU/ml.
F	18-60	Clean voided urine	No wbc	no microorganism.	-	3	-	3925	-	Less than 1000 CFU/ml.
M	18-60	Clean voided urine	No wbc	no microorganism.	-	1	-	2729	-	Less than 1000 CFU/ml.
F	18-60	Clean voided urine	No wbc	no microorganism.	-	1	-	1679	-	Less than 1000 CFU/ml.
M	>60	Clean voided urine	No wbc	no microorganism.	-	9	-	858	-	Less than 1000 CFU/ml.
F	18-60	Clean voided urine	No wbc	no microorganism.	-	1	-	1963	-	Less than 1000 CFU/ml.
M	>60	Clean voided urine	No wbc	no microorganism.	-	0	-	627	-	Less than 1000 CFU/ml.
M	18-60	Clean voided urine	No wbc	no microorganism.	-	7	+	2473	-	Less than 1000 CFU/ml.
F	>60	Clean voided urine	No wbc	no microorganism.	-	1	+	523	-	Less than 1000 CFU/ml.
F	>60	Clean voided urine	No wbc	no microorganism.	-	1	-	992	-	10^3~10^4(CFU/ml)	Enterococcus sp.
M	18-60	Clean voided urine	Moderate WBC	Many gram positive cocci	-	35	+	4024	-	Less than 1000 CFU/ml.
M	18-60	Clean voided urine	No wbc	no microorganism.	-	0	-	681	-	Less than 1000 CFU/ml.
F	>60	Clean voided urine	No wbc	no microorganism.	+	112	-	49789	-	10^5↑(CFU/ml)	Escherichia coli
M	18-60	Clean voided urine	No wbc	no microorganism.	-	0	-	17270	+	Less than 1000 CFU/ml.
F	18-60	Catheterized urine	No wbc	no microorganism.	-	2	-	367	-	Less than 1000 CFU/ml.
M	18-60	Clean voided urine	No wbc	no microorganism.	-	7	-	3864	-	Less than 1000 CFU/ml.
M	18-60	Catheterized urine	No wbc	no microorganism.	-	32	-	2613	-	Less than 1000 CFU/ml.
F	<18	Clean voided urine	No wbc	no microorganism.	-	1	-	1172	-	Less than 1000 CFU/ml.
F	18-60	Spot urine	No wbc	no microorganism.	-	1	-	1261	-	Less than 1000 CFU/ml.
M	>60	Clean voided urine	Many WBC	Many gram negative bacilli .	-	10	-	4535	+	Less than 1000 CFU/ml.
F	18-60	Catheterized urine	No wbc	no microorganism.	-	4	-	662	-	Less than 1000 CFU/ml.
M	18-60	Clean voided urine	No wbc	no microorganism.	-	2	-	1274	-	Less than 1000 CFU/ml.
M	18-60	Clean voided urine	No wbc	no microorganism.	-	0	-	395	-	Less than 1000 CFU/ml.
M	>60	Clean voided urine	No wbc	no microorganism.	-	1	-	740	-	Less than 1000 CFU/ml.
F	>60	Clean voided urine	No wbc	no microorganism.	-	1	+	832	-	Less than 1000 CFU/ml.
F	18-60	Catheterized urine	No wbc	no microorganism.	-	159	+	2821	-	Less than 1000 CFU/ml.
M	18-60	Clean voided urine	No wbc	no microorganism.	+	19	-	6961	-	Less than 1000 CFU/ml.
M	18-60	Clean voided urine	No wbc	no microorganism.	-	1	-	4115	-	Less than 1000 CFU/ml.
M	18-60	Clean voided urine	No wbc	no microorganism.	-	0	-	477	-	Less than 1000 CFU/ml.
F	>60	Clean voided urine	No wbc	no microorganism.	-	1	-	444	-	Less than 1000 CFU/ml.
F	18-60	Clean voided urine	No wbc	no microorganism.	-	32	-	11793	+	Less than 1000 CFU/ml.
F	18-60	Catheterized urine	No wbc	no microorganism.	-	1	-	610	-	Less than 1000 CFU/ml.
F	>60	Clean voided urine	No wbc	no microorganism.	-	1	-	174	-	10^3~10^4(CFU/ml)	Streptococcusanginosus
F	>60	Clean voided urine	Moderate WBC	Many gram negative bacilli	-	22	+	45444	-	10^5↑(CFU/ml)	Escherichiacoli
M	>60	Spot urine			+	21	+	3961	-	10^5↑(CFU/ml)	Escherichiacoli
M	18-60	Clean voided urine	No wbc	no microorganism.	-	1	-	361	-	Less than 1000 CFU/ml.
F	18-60	Clean voided urine	No wbc	no microorganism.	-	0	-	2055	-	Less than 1000 CFU/ml.
M	18-60	Clean voided urine	No wbc	no microorganism.	-	0	-	117	-	Less than 1000 CFU/ml.
M	<18	Clean voided urine	No wbc	no microorganism.	-	0	-	1388	-	Less than 1000 CFU/ml.
M	>60	Spot urine			-	4	+	4582	-	10^5↑(CFU/ml)	Staphylococcusaureus
M	>60	Clean voided urine	No wbc	no microorganism.	-	0	-	445	-	Less than 1000 CFU/ml.
F	>60	Clean voided urine	Moderate WBC	Many gram negative bacilli	+	41	+	64675	-	10^5↑(CFU/ml)	Escherichiacoli
F	18-60	Clean voided urine	No Wbc	Many gram negative bacilli	+	6	+	17947	-	10^5↑(CFU/ml)	Escherichiacoli
F	>60	Clean voided urine	Few WBC	Many gram negative bacilli	-	8	+	61607	-	10^5↑(CFU/ml)	Escherichiacoli
F	>60	Clean voided urine	No wbc	no microorganism.	-	4	-	10224	+	Less than 1000 CFU/ml.
F	>60	Clean voided urine	Many WBC	Many gram negative bacilli	+	1131	+	193153	+	10^5↑(CFU/ml)	Escherichiacoli
M	>60	Clean voided urine	No wbc	no microorganism.	-	4	-	3287	-	Less than 1000 CFU/ml.
F	<18	Spot urine			+	16	+	15639	+	Less than 1000 CFU/ml.
M	>60	Clean voided urine	No wbc	no microorganism.	-	0	-	540	-	Less than 1000 CFU/ml.
F	>60	Spot urine	Moderate WBC	Moderate gram negative bacilli	+	59	+	2848	-	10^5↑(CFU/ml)	Escherichiacoli
F	>60	Clean voided urine	Few WBC	Moderate gram negative bacilli	-	25	+	2118	-	10^5↑(CFU/ml)	Pseudomonasaeruginosa
M	>60	Clean voided urine	No wbc	no microorganism.	-	0	-	1552	-	Less than 1000 CFU/ml.
F	>60	Clean voided urine	No wbc	no microorganism.	-	5	+	182	-	Less than 1000 CFU/ml.
F	>60	Clean voided urine	No wbc	no microorganism.	-	1	-	3782	-	Less than 1000 CFU/ml.
M	18-60	Clean voided urine	No wbc	no microorganism.	-	1	-	223	-	Less than 1000 CFU/ml.
M	18-60	Clean voided urine	Many WBC	Many gram negative bacilli	+	189	+	19368	+	10^5↑(CFU/ml)	Escherichiacoli
F	>60	Spot urine	Many WBC	Many gram negative bacilli	+	55	+	60007	-	10^5↑(CFU/ml)	Escherichiacoli
F	18-60	Clean voided urine	No wbc	no microorganism.	-	0	-	1445	-	Less than 1000 CFU/ml.
M	>60	Clean voided urine	No wbc	no microorganism.	-	2	-	3708	-	10^4~10^5(CFU/ml)	Streptococcusagalactiae
F	>60	Clean voided urine	No wbc	no microorganism.	-	1	-	1299	-	Less than 1000 CFU/ml.
M	18-60	Clean voided urine	No wbc	no microorganism.	+	0	-	1810	-	Less than 1000 CFU/ml.
F	18-60	Clean voided urine	No wbc	no microorganism.	-	1	-	2503	-	Less than 1000 CFU/ml.
F	>60	Clean voided urine	No wbc	no microorganism.	-	2	-	1076	-	10^3~10^4(CFU/ml)	Escherichiacoli
F	18-60	Clean voided urine	Many WBC	Many gram negative bacilli	+	51	+	32681	-	10^5↑(CFU/ml)	Enterobacteraerogenes
F	18-60	Spot urine			+	1	-	834	-	10^4~10^5(CFU/ml),10^3~10^4(CFU/ml)	Escherichiacoli,Proteusmirabilis
F	>60	Clean voided urine	No wbc	no microorganism.	-	1	-	282	-	Less than 1000 CFU/ml.
M	>60	Clean voided urine	No wbc	no microorganism.	-	0	-	250	-	Less than 1000 CFU/ml.
M	18-60	Clean voided urine	No wbc	no microorganism.	+	54	-	77767	+	Less than 1000 CFU/ml.
F	>60	Clean voided urine	Rare WBC	Many gram negative bacilli	+	9	+	1456	-	10^5↑(CFU/ml)	Escherichiacoli
M	18-60	Clean voided urine	No wbc	no microorganism.	-	1	-	218	-	Less than 1000 CFU/ml.
F	18-60	Clean voided urine			-	0	-	2888	-	Less than 1000 CFU/ml.
F	>60	Clean voided urine			-	1	-	785	-	10^3~10^4(CFU/ml)	Escherichiacoli
F	18-60	Clean voided urine			+	2	-	414	-	Less than 1000 CFU/ml.
F	>60	Clean voided urine	No wbc	no microorganism.	-	0	-	154	-	10^4~10^5(CFU/ml)	Escherichiacoli
F	>60	Clean voided urine	Many WBC	Many gram negative bacilli	+	342	+	29943	-	10^5↑(CFU/ml)	Escherichiacoli
M	>60	Clean voided urine	Few WBC	Moderate gram negative bacilli	-	8	+	562	-	Less than 1000 CFU/ml.
M	>60	Clean voided urine	No wbc	no microorganism.	-	0	-	1750	-	Less than 1000 CFU/ml.
M	>60	Clean voided urine	No wbc	no microorganism.	-	0	-	601	-	Less than 1000 CFU/ml.
F	18-60	Clean voided urine	No wbc	no microorganism.	-	10	+	756	-	Less than 1000 CFU/ml.
M	>60	Clean voided urine	Few WBC	No microorganism.	-	21	+	1484	-	10^5↑(CFU/ml)	Acinetobacterbaumanniicomplex
M	>60	Clean voided urine	No wbc	no microorganism.	-	1	-	1060	-	10^3~10^4(CFU/ml)	Enterococcussp.
F	<18	Clean voided urine	No wbc	no microorganism.	-	0	-	279	-	Less than 1000 CFU/ml.
M	18-60	Clean voided urine	No wbc	no microorganism.	-	0	-	1628	-	Less than 1000 CFU/ml.	0
F	18-60	Clean voided urine	Few WBC	Moderate gram negative bacilli	+	11	+	100801	+	10^5↑(CFU/ml)	Escherichiacoli
M	>60	Clean voided urine	No wbc	no microorganism.	-	0	-	608	-	Less than 1000 CFU/ml.
M	>60	Catheterized urine	Few WBC	No microorganism.	+	4	-	3072	-	Less than 1000 CFU/ml.
M	>60	Spot urine	No wbc	no microorganism.	-	0	-	540	-	Less than 1000 CFU/ml.
M	18-60	Clean voided urine	No wbc	no microorganism.	-	0	-	2306	-	Less than 1000 CFU/ml.
F	>60	Clean voided urine	No wbc	no microorganism.	-	1	-	362	-	Less than 1000 CFU/ml.
F	18-60	Clean voided urine			+	14	-	17674	+	10^5↑(CFU/ml)	Escherichiacoli
F	>60	Spot urine			+	1	-	212	-	Less than 1000 CFU/ml.
F	>60	Clean voided urine			-	1	-	2837	-	10^3~10^4(CFU/ml)	Enterococcussp.
F	<18	Clean voided urine			-	1	-	1197	-	Less than 1000 CFU/ml.
F	18-60	Spot urine	Few WBC	No microorganism.	+	28	+	3881	-	Less than 1000 CFU/ml.
F	>60	Clean voided urine	Many WBC	Many gram negative bacilli	+	32	-	100538	+	Less than 1000 CFU/ml.
M	>60	Clean voided urine	No wbc	no microorganism.	+	11	-	1418	+	Less than 1000 CFU/ml.
M	>60	Clean voided urine	No wbc	no microorganism.	-	1	-	305	-	Less than 1000 CFU/ml.
F	>60	Spot urine			+	162	+	820	+	10^5↑(CFU/ml)	Escherichia coli
M	>60	Clean voided urine	No wbc	no microorganism.	+	3	-	17124	-	Less than 1000 CFU/ml.
F	>60	Spot urine	Few WBC	Many gram negative bacilli	+	15	+	9681	-	10^5↑(CFU/ml)	Klebsiella pneumoniae ss. pneumoniae
F	>60	Clean voided urine	No wbc	no microorganism.	-	0	-	151	-	Less than 1000 CFU/ml.
F	>60	Clean voided urine	Few WBC	Many gram negative bacilli	+	4	+	21028	-	10^5↑(CFU/ml)	Escherichia coli
F	>60	Spot urine			+	56	+	28505	-	10^4~10^5(CFU/ml),10^4~10^5(CFU/ml)	Enteric gram negative rod,Enterococcus sp.
F	18-60	Clean voided urine	No wbc	no microorganism.	-	0	-	2568	-	Less than 1000 CFU/ml.
F	>60	Clean voided urine	Many WBC	Many gram negative bacilli	+	474	+	4710	+	10^5↑(CFU/ml)	Escherichia coli
F	18-60	Spot urine	Many WBC	Many gram negative bacilli	+	42	+	2171	+	10^5↑(CFU/ml)	Escherichia coli
M	>60	Clean voided urine	Moderate WBC	Few gram positive cocci	-	0	-	447	-	10^3~10^4(CFU/ml)	Enteric gram negative rod
M	>60	Clean voided urine	Many WBC	No microorganism.	+	195	+	24515	-	10^3~10^4(CFU/ml)	Enteric gram negative rod
M	18-60	Clean voided urine	No wbc	no microorganism.	-	13	-	9581	+	Less than 1000 CFU/ml.
M	18-60	Spot urine			-	342	+	68417	-	10^4~10^5(CFU/ml)	Escherichia coli
F	>60	Clean voided urine	Few WBC	Many gram negative bacilli	+	1	-	71491	-	10^5↑(CFU/ml)	Escherichia coli
M	>60	Clean voided urine	No wbc	no microorganism.	-	0	-	2181	-	Less than 1000 CFU/ml.
M	18-60	Clean voided urine	No wbc	no microorganism.	-	0	-	287	-	10^3~10^4(CFU/ml)	Streptococcus agalactiae
M	>60	Clean voided urine	No wbc	no microorganism.	-	1	+	595	-	10^4~10^5(CFU/ml)	Escherichia coli
F	>60	Clean voided urine	No wbc	no microorganism.	-	1	-	2464	-	Less than 1000 CFU/ml.
M	18-60	Clean voided urine	No wbc	no microorganism.	-	1	-	2501	-	Less than 1000 CFU/ml.
M	18-60	Clean voided urine	No wbc	no microorganism.	-	0	-	289	-	Less than 1000 CFU/ml.
F	>60	Clean voided urine	Moderate WBC	Many gram negative bacilli	-	0	-	221	-	Less than 1000 CFU/ml.
F	>60	Spot urine			+	19	+	6306	+	10^4~10^5(CFU/ml)	Escherichia coli
F	18-60	Clean voided urine	Many WBC	Many gram negative bacilli	+	178	+	10952	+	10^5↑(CFU/ml)	Escherichia coli
M	>60	Clean voided urine	No wbc	no microorganism.	-	0	-	439	-	Less than 1000 CFU/ml.
F	>60	Clean voided urine	No Wbc	Few gram negative bacilli	-	2	-	1268	-	10^4~10^5(CFU/ml)	Escherichia coli
F	<18	Clean voided urine			-	0	-	208	-	Less than 1000 CFU/ml.
F	18-60	Clean voided urine	No wbc	no microorganism.	-	0	+	456	-	Less than 1000 CFU/ml.
M	18-60	Clean voided urine	Many WBC	Many gram negative bacilli	-	0	-	137	-	Less than 1000 CFU/ml.
M	>60	Clean voided urine	No wbc	no microorganism.	-	0	-	475	-	Less than 1000 CFU/ml.
M	18-60	Clean voided urine	No wbc	no microorganism.	-	0	-	251	-	Less than 1000 CFU/ml.
F	>60	Clean voided urine	No wbc	no microorganism.	-	0	-	1286	-	Less than 1000 CFU/ml.
M	>60	Clean voided urine	No wbc	no microorganism.	-	0	-	1567	-	Less than 1000 CFU/ml.
M	18-60	Clean voided urine	No wbc	no microorganism.	+	0	-	659	-	Less than 1000 CFU/ml.
F	>60	Spot urine			+	1	-	46259	-	10^5↑(CFU/ml)	Escherichia coli
F	>60	Clean voided urine	Few WBC	Moderate gram negative bacilli	-	0	-	1254	-	Less than 1000 CFU/ml.
F	>60	Clean voided urine	Many WBC	Many gram negative bacilli	-	741	+	35573	+	10^5↑(CFU/ml)	Proteus mirabilis
F	18-60	Clean voided urine	No wbc	no microorganism.	+	0	-	805	-	Less than 1000 CFU/ml.
F	18-60	Clean voided urine	Few WBC	Moderate gram positive cocci	+	45	+	3912	-	10^4~10^5(CFU/ml)	Streptococcus agalactiae
M	>60	Spot urine			-	4	+	660	-	Less than 1000 CFU/ml.
M	>60	Clean voided urine	No wbc	no microorganism.	-	0	-	228	-	Less than 1000 CFU/ml.
M	18-60	Clean voided urine	No wbc	no microorganism.	-	1	-	166	-	Less than 1000 CFU/ml.
F	>60	Catheterized urine	No wbc	no microorganism.	-	3645	+	128878	+	10^5↑(CFU/ml)	Escherichia coli
F	18-60	Clean voided urine	No wbc	no microorganism.	-	0	-	600	-	10^3~10^4(CFU/ml)	Enterococcus sp.
M	>60	Spot urine			+	12	+	9313	-	Less than 1000 CFU/ml.
F	18-60	Spot urine	No wbc	no microorganism.	-	23	+	2320	-	Less than 1000 CFU/ml.
F	18-60	Catheterized urine	Moderate WBC	No microorganism.	-	0	+	1046	-	Less than 1000 CFU/ml.
F	>60	Clean voided urine	No Wbc	Many gram positive cocci	-	0	-	282	-	10^5↑(CFU/ml)	Enterococcus faecalis
F	18-60	Clean voided urine			-	59	+	18294	-	10^5↑(CFU/ml)	Escherichia coli
F	>60	Clean voided urine	No wbc	no microorganism.	+	6	+	57700	-	Less than 1000 CFU/ml.
M	18-60	Clean voided urine	No wbc	no microorganism.	-	1	-	458	-	Less than 1000 CFU/ml.
F	18-60	Spot urine	Many WBC	Many gram negative bacilli	-	89	+	13512	-	10^5↑(CFU/ml)	Escherichia coli
F	>60	Clean voided urine	No wbc	no microorganism.	-	0	-	664	-	Less than 1000 CFU/ml.
F	18-60	Clean voided urine	No wbc	no microorganism.	-	2	-	7566	-	Less than 1000 CFU/ml.
F	18-60	Spot urine	Few WBC	No microorganism.	+	21	+	4330	-	Less than 1000 CFU/ml.
M	18-60	Clean voided urine	No wbc	no microorganism.	-	0	-	2090	-	Less than 1000 CFU/ml.
F	18-60	Clean voided urine			+	80	+	33890	+	10^4~10^5(CFU/ml),10^5↑(CFU/ml)	Enteric gram negative rod,Escherichia coli
F	>60	Clean voided urine			-	1095	+	5996	-	Less than 1000 CFU/ml.
M	<18	Clean voided urine	No wbc	no microorganism.	-	1	-	17408	-	Less than 1000 CFU/ml.
F	18-60	Clean voided urine	No Wbc	Few gram positive cocci	-	0	-	1206	-	10^4~10^5(CFU/ml)	Enterococcus faecalis
F	>60	Spot urine			-	0	-	408	-	Less than 1000 CFU/ml.
F	18-60	Clean voided urine	Few WBC	Moderate gram negative bacilli	-	0	-	590	-	Less than 1000 CFU/ml.
M	>60	Clean voided urine	No wbc	no microorganism.	+	1	-	1297	-	10^3~10^4(CFU/ml)	Staphylococcus aureus
F	>60	Spot urine	No Wbc	Many gram negative bacilli	-	4	-	54098	-	10^5↑(CFU/ml)	Escherichia coli
F	18-60	Spot urine	Many WBC	Many gram negative bacilli	+	437	+	46654	-	10^5↑(CFU/ml)	Escherichia coli
F	18-60	Spot urine			+	0	+	1625	-	10^5↑(CFU/ml)	Escherichia coli
M	>60	Clean voided urine	No wbc	no microorganism.	-	0	-	66	-	Less than 1000 CFU/ml.
F	>60	Clean voided urine	Moderate WBC	Many gram negative bacilli	+	85	+	24003	-	10^5↑(CFU/ml)	Escherichia coli
F	>60	Clean voided urine	No wbc	no microorganism.	-	0	-	196	-	Less than 1000 CFU/ml.
M	>60	Clean voided urine	No wbc	no microorganism.	-	2	-	1151	-	Less than 1000 CFU/ml.
F	>60	Clean voided urine	Many WBC	Many gram negative bacilli	+	15	+	21758	-	10^5↑(CFU/ml)	Escherichia coli
M	>60	Clean voided urine	No wbc	no microorganism.	-	1	+	274	-	10^4~10^5(CFU/ml)	Klebsiella pneumoniae ss. pneumoniae
F	18-60	Clean voided urine	Many WBC	Many gram negative bacilli	+	50	+	3298	-	10^5↑(CFU/ml)	Escherichia coli
M	>60	Clean voided urine	No wbc	no microorganism.	+	1	-	452	-	Less than 1000 CFU/ml.
F	18-60	Clean voided urine	No wbc	no microorganism.	+	3	-	7388	-	Less than 1000 CFU/ml.
F	>60	Spot urine			-	1	-	1539	-	Less than 1000 CFU/ml.
F	>60	Clean voided urine	Many WBC	Many gram negative bacilli	-	738	+	36543	-	10^5↑(CFU/ml)	Klebsiella pneumoniae ss. pneumoniae
F	>60	Clean voided urine			+	3	-	21977	-	10^5↑(CFU/ml)	Escherichia coli
F	18-60	Clean voided urine	No wbc	no microorganism.	-	0	-	1190	-	Less than 1000 CFU/ml.
F	18-60	Clean voided urine	No wbc	no microorganism.	+	13	-	1510	-	10^5↑(CFU/ml)	Enterococcus faecium
M	>60	Clean voided urine	No wbc	no microorganism.	-	0	-	2231	-	Less than 1000 CFU/ml.
F	18-60	Clean voided urine	No wbc	no microorganism.	-	1	-	173	-	10^3~10^4(CFU/ml)	Enterococcus faecalis
M	18-60	Clean voided urine	No wbc	no microorganism.	-	1	-	199	-	Less than 1000 CFU/ml.
M	>60	Catheterized urine	moderate WBC	Few Gram positive cocci	+	18	+	4223	-	10^5↑(CFU/ml)	Enterococcus faecalis
F	>60	Clean voided urine	Few WBC	Many gram negative bacilli	+	263	+	37858	-	10^5↑(CFU/ml)	Escherichia coli
M	>60	Clean voided urine	No wbc	no microorganism.	+	2	-	3115	-	Less than 1000 CFU/ml.
M	18-60	Clean voided urine	No wbc	no microorganism.	-	0	-	1016	-	Less than 1000 CFU/ml.
M	>60	Clean voided urine	No wbc	no microorganism.	-	16	-	7338	+	Less than 1000 CFU/ml.
F	>60	Clean voided urine			+	16	+	52134	-	10^5↑(CFU/ml)	Escherichia coli
M	>60	Clean voided urine	No wbc	no microorganism.	-	0	-	220	-	Less than 1000 CFU/ml.
F	>60	Clean voided urine	No Wbc	Many gram negative bacilli	+	15	+	222788	-	10^5↑(CFU/ml)	Escherichia coli
F	>60	Clean voided urine	No wbc	no microorganism.	-	2	+	1504	-	Less than 1000 CFU/ml.
M	>60	Clean voided urine	No wbc	no microorganism.	-	0	-	373	-	Less than 1000 CFU/ml.
F	>60	Clean voided urine			+	7	+	33712	-	10^5↑(CFU/ml)	Escherichia coli
F	18-60	Catheterized urine	Many WBC	Many Yeast	-	62	+	4814	+	10^5↑(CFU/ml)	Candidaalbicans
M	>60	Catheterized urine	No Wbc	Moderate Yeast	+	116	+	4529	+	10^5↑(CFU/ml)	Candidaglabrata
M	>60	Catheterized urine	Few WBC	Many Yeast	-	471	+	45523	+	10^5↑(CFU/ml)	Candidaglabrata
F	>60	Catheterized urine	No wbc	no microorganism.	+	27	+	3365	+	10^5↑(CFU/ml)	Candidaglabrata
F	>60	Catheterized urine	Moderate WBC	Few Yeast	-	86	+	2528	-	10^4~10^5(CFU/ml)	Candidaalbicans
M	>60	Clean voided urine	No Wbc	Moderate Yeast	-	13	+	6205	+	10^5↑(CFU/ml)	Candida albicans
M	>60	Clean voided urine	No Wbc	Few gram positive cocci	+	152	-	14064	+	10^5↑(CFU/ml)	Candida albicans
M	>60	Clean voided urine	No wbc	Moderate Yeast	+	85	-	18473	+	10^5↑(CFU/ml)	Candida albicans
F	18-60	Catheterized urine	Many WBC	Many Yeast	-	0	+	557	-	10^4~10^5(CFU/ml)	Candida albicans
F	>60	Catheterized urine	Moderate WBC	Few Yeast	+	1350	+	11988	+	10^5↑(CFU/ml)	Candida albicans
M	>60	Catheterized urine	No wbc	no microorganism.	-	861	+	37177	+	10^5↑(CFU/ml)	Candida albicans
M	>60	Catheterized urine	No wbc	no microorganism.	-	1000	+	24115	+	10^5↑(CFU/ml)	Candida albicans
M	>60	Catheterized urine	No wbc	no microorganism.	+	84	+	4497	-	10^4~10^5(CFU/ml)	Candida albicans
F	>60	Catheterized urine	No wbc	no microorganism.	+	149	-	21075	+	10^5↑(CFU/ml)	Candida albicans
M	>60	Clean voided urine	No wbc	no microorganism.	+	0	-	10584	-	10^3~10^4(CFU/ml)	Candida albicans
M	>60	Catheterized urine	No wbc	no microorganism.	+	221	+	30212	+	10^5↑(CFU/ml)	Candida albicans
M	>60	Catheterized urine	No wbc	no microorganism.	-	1218	+	79191	-	10^5↑(CFU/ml)	Candida albicans
M	>60	Catheterized urine	No wbc	no microorganism.	-	696	+	19543	+	10^5↑(CFU/ml)	Candida albicans
M	>60	Catheterized urine	No wbc	no microorganism.	+	231	+	32181	+	10^4~10^5(CFU/ml)	Candida albicans
M	>60	Catheterized urine	No wbc	no microorganism.	-	126	+	8473	+	10^4~10^5(CFU/ml)	Candida albicans
F	18-60	Spot urine	No wbc	no microorganism.	-	60	+	2534	+	10^5↑(CFU/ml)	Candida albicans
F	18-60	Spot urine	No wbc	no microorganism.	+	21	+	1903	+	10^5↑(CFU/ml)	Candida albicans
F	18-60	Spot urine	No wbc	no microorganism.	-	31	+	3169	+	10^5↑(CFU/ml)	Candida albicans
F	18-60	Clean voided urine	No wbc	no microorganism.	-	221	+	36676	+	10^5↑(CFU/ml)	Candida albicans
F	>60	Clean voided urine	Many WBC	No microorganism.	+	20	+	4044	+	10^5↑(CFU/ml)	Candida albicans
F	18-60	Clean voided urine	Few WBC	Many Yeast	+	145	+	13806	613	10^5↑(CFU/ml)	Yeast
F	>60	Clean voided urine	No Wbc	Moderate Yeast	-	13	-	10753	79	10^5↑(CFU/ml)	Yeast
F	18-60	Catheterized urine	Many WBC	Many Yeast	+	596	+	44493	35	10^5↑(CFU/ml)	Yeast
M	>60	Clean voided urine	No wbc	no microorganism.	-	5	-	9356		10^3~10^4(CFU/ml)	Yeast
M	>60	Clean voided urine	No Wbc	Moderate Yeast	-	15	-	5280	20	10^5↑(CFU/ml)	Yeast
F	>60	Catheterized urine	No Wbc	Rare Yeast	+	10	+	1634	56	10^5↑(CFU/ml)	Yeast
F	>60	Catheterized urine	No wbc	no microorganism.	-	0	+	20		10^4~10^5(CFU/ml)	Yeast
F	>60	Catheterized urine	Few WBC	Many Yeast	+	40	+	87248	83	10^5↑(CFU/ml)	Yeast
F	>60	Clean voided urine	No Wbc	Few Yeast	-	7	+	771	21	10^5↑(CFU/ml)	Yeast
F	>60	Catheterized urine	No wbc	no microorganism.	+	144	+	14686	483	10^5↑(CFU/ml)	Yeast
F	18-60	Catheterized urine	No Wbc	Few Yeast	-	1	-	1905		10^3~10^4(CFU/ml)	Yeast
M	>60	Clean voided urine	Moderate WBC	Rare Yeast	+	27	+	17147	6	10^4~10^5(CFU/ml)	Yeast
F	>60	Catheterized urine	No wbc	no microorganism.	+	151	+	2694	39	10^5↑(CFU/ml)	Yeast
F	>60	Catheterized urine	No Wbc	Rare Yeast	+	26	+	1582	26	10^5↑(CFU/ml)	Yeast
F	>60	Catheterized urine	No Wbc	Many Yeast	+	3	-	1713	194	10^5↑(CFU/ml)	Yeast
F	>60	Catheterized urine	No wbc	no microorganism.	+	231	+	65292	133	10^5↑(CFU/ml)	Yeast
F	>60	Catheterized urine	No Wbc	Rare Yeast	+	11	+	861	21	10^5↑(CFU/ml)	Yeast
F	>60	Catheterized urine	No Wbc	Few Yeast	-	1	-	1427		10^3~10^4(CFU/ml)	Yeast
M	18-60	Clean voided urine	No wbc	no microorganism.	+	2	-	9019		10^3~10^4(CFU/ml)	Yeast
F	>60	Catheterized urine	Many WBC	Moderate gram negative bacilli	+	50	-	2200	47	10^5↑(CFU/ml)	Yeast
M	>60	Clean voided urine	No wbc	no microorganism.	+	6	-	2205	49	10^5↑(CFU/ml)	Yeast
M	>60	Clean voided urine	No Wbc	Few gram positive cocci	-	27	-	6082		10^3~10^4(CFU/ml)	Yeast
F	>60	Clean voided urine	No wbc	no microorganism.	-	64	-	15272		10^3~10^4(CFU/ml)	Yeast
F	>60	Clean voided urine	Many WBC	Few Yeast	+	17	-	1130	36	10^5↑(CFU/ml)	Yeast
F	>60	Clean voided urine	No wbc	no microorganism.	-	6	-	1051		10^3~10^4(CFU/ml)	Yeast
F	>60	Clean voided urine	Many WBC	Many gram negative bacilli	-	1999	+	12197		10^4~10^5(CFU/ml)	Yeast
F	>60	Clean voided urine	Many WBC	No microorganism.	+	1215	-	14568		10^4~10^5(CFU/ml)	Yeast
M	18-60	Clean voided urine	No wbc	no microorganism.	-	10	-	7421	234	10^5↑(CFU/ml)	Yeast
M	>60	Clean voided urine	No wbc	no microorganism.	+	85	-	20315	181	10^5↑(CFU/ml)	Yeast
F	>60	Catheterized urine	No wbc	no microorganism.	+	1	+	22789		10^5↑(CFU/ml),10^5↑(CFU/ml)	Yeast,Yeast
M	>60	Clean voided urine	Few WBC	Many Yeast	-	2	+	2572		10^4~10^5(CFU/ml)	Yeast
M	>60	Catheterized urine	No wbc	no microorganism.	+	2	+	10787	7	10^5↑(CFU/ml)	Yeast
M	>60	Clean voided urine	Few WBC	Many Yeast	+	24	+	6452	71	10^4~10^5(CFU/ml)	Yeast
F	>60	Clean voided urine	No wbc	no microorganism.	-	18	-	3223		10^4~10^5(CFU/ml)	Yeast
M	18-60	Spot urine	No wbc	no microorganism.	-	0	-	76		10^3~10^4(CFU/ml)	Yeast
F	>60	Clean voided urine	No wbc	no microorganism.	-	0	-	788		10^3~10^4(CFU/ml)	Yeast
F	>60	Catheterized urine	No wbc	no microorganism.	+	111	-	3415	61	10^5↑(CFU/ml)	Yeast
M	18-60	Clean voided urine	No wbc	no microorganism.	-	7	-	6971		10^3~10^4(CFU/ml)	Yeast
M	>60	Clean voided urine	No wbc	no microorganism.	+	5	-	3866		10^4~10^5(CFU/ml)	Yeast
F	>60	Catheterized urine	No wbc	no microorganism.	+	87	+	7926	105	10^5↑(CFU/ml)	Yeast
F	>60	Catheterized urine	No wbc	no microorganism.	-	409	+	3896	28	10^5↑(CFU/ml)	Yeast
M	18-60	Clean voided urine	No wbc	no microorganism.	-	2	-	589	36	10^5↑(CFU/ml)	Yeast
F	>60	Catheterized urine	Many WBC	Moderate gram negative bacilli	+	129	+	15579	9	10^5↑(CFU/ml)	Yeast
M	18-60	Catheterized urine	No wbc	no microorganism.	-	30	-	1821	35	10^5↑(CFU/ml)	Yeast
M	>60	Clean voided urine	Many WBC	Many gram negative bacilli	-	2	-	1266		10^3~10^4(CFU/ml)	Yeast
F	>60	Catheterized urine	No Wbc	Few Yeast	-	1	-	1367	10	10^5↑(CFU/ml)	Yeast
M	>60	Clean voided urine	Few WBC	No microorganism.	+	60	+	2542	37	10^5↑(CFU/ml)	Yeast
F	>60	Clean voided urine	Many WBC	Many gram negative bacilli	+	1	-	372		10^4~10^5(CFU/ml)	Yeast
M	18-60	Catheterized urine	No wbc	no microorganism.	-	8	-	2463	79	10^5↑(CFU/ml)	Yeast
M	18-60	Clean voided urine	No wbc	no microorganism.	-	18	-	2620	186	10^5↑(CFU/ml)	Yeast
M	>60	Clean voided urine	Many WBC	Many gram negative bacilli	+	2	+	376		10^5↑(CFU/ml)	Yeast
M	>60	Catheterized urine	No wbc	no microorganism.	-	93	+	14874	450	10^5↑(CFU/ml)	Yeast
M	>60	Catheterized urine	No Wbc	Many gram positive cocci	-	1	-	361		10^3~10^4(CFU/ml)	Yeast
M	>60	Spot urine	No wbc	no microorganism.	+	127	+	8516	43	10^5↑(CFU/ml)	Yeast
F	>60	Clean voided urine	No wbc	no microorganism.	+	2	-	2888	4	10^4~10^5(CFU/ml)	Yeast
F	18-60	Clean voided urine	No wbc	no microorganism.	-	2	-	1127		10^3~10^4(CFU/ml)	Yeast
F	18-60	Clean voided urine	No wbc	no microorganism.	-	16	+	3526		10^3~10^4(CFU/ml)	Yeast
F	>60	Catheterized urine	No Wbc	Many gram negative bacilli	+	144	+	11310		10^4~10^5(CFU/ml)	Yeast
M	>60	Clean voided urine	No wbc	no microorganism.	+	28	+	2949	332	10^5↑(CFU/ml)	Yeast
M	18-60	Catheterized urine	No wbc	no microorganism.	-	802	+	94512	456	10^5↑(CFU/ml)	Yeast
F	>60	Clean voided urine	No wbc	no microorganism.	-	19	+	6181	322	10^5↑(CFU/ml)	Yeast
F	>60	Clean voided urine	No wbc	no microorganism.	-	13	+	7017		10^4~10^5(CFU/ml)	Yeast
F	>60	Catheterized urine	No Wbc	Many Yeast	+	62	+	5286	620	10^5↑(CFU/ml)	Yeast
F	>60	Catheterized urine	No wbc	no microorganism.	+	20	-	15353	6	10^4~10^5(CFU/ml)	Yeast
F	18-60	Clean voided urine	No wbc	no microorganism.	+	185	+	41832	81	10^5↑(CFU/ml)	Yeast
F	>60	Catheterized urine	No Wbc	Many Yeast	+	56	+	11172	727	10^5↑(CFU/ml)	Yeast
F	18-60	Clean voided urine	No wbc	no microorganism.	-	3	-	744		10^4~10^5(CFU/ml)	Yeast
F	>60	Catheterized urine	No wbc	no microorganism.	+	29	-	17789	12	10^5↑(CFU/ml),10^3~10^4(CFU/ml)	Yeast,Yeast
F	>60	Catheterized urine	No Wbc	Many Yeast	-	140	+	22961	220	10^5↑(CFU/ml)	Yeast
F	>60	Clean voided urine	Few WBC	Many gram negative bacilli	+	6	-	480	45	10^5↑(CFU/ml)	Yeast
F	>60	Clean voided urine	No Wbc	Moderate gram negative bacilli	+	8	-	3732	282	10^5↑(CFU/ml)	Yeast
F	>60	Catheterized urine	No wbc	no microorganism.	-	5	+	3476		10^4~10^5(CFU/ml)	Yeast
F	>60	Clean voided urine	Few WBC	No microorganism.	+	291	+	13890	79	10^5↑(CFU/ml)	Yeast
F	>60	Clean voided urine	No wbc	no microorganism.	+	99	+	11682		10^4~10^5(CFU/ml)	Yeast
F	18-60	Clean voided urine	No wbc	no microorganism.	+	7	+	3750	7	10^5↑(CFU/ml)	Yeast
F	>60	Catheterized urine	No Wbc	Many Yeast	+	26	-	8652	20	10^5↑(CFU/ml)	Yeast
F	>60	Clean voided urine	Many WBC	Few Yeast	-	3	-	625	10	10^5↑(CFU/ml)	Yeast
M	>60	Clean voided urine	Few WBC	Many Yeast	-	0	+	10659		10^5↑(CFU/ml)	Yeast
M	>60	Clean voided urine	Few WBC	No microorganism.	+	13	+	1701	26	10^5↑(CFU/ml)	Yeast
F	<18	Spot urine	No wbc	no microorganism.	-	4	-	1357		10^3~10^4(CFU/ml)	Yeast
F	>60	Clean voided urine	No wbc	no microorganism.	+	21	+	17875	7	10^5↑(CFU/ml)	Yeast
F	>60	Catheterized urine	No Wbc	Many gram positive cocci	+	54	+	73545	85	10^5↑(CFU/ml)	Yeast,Enterococcusfaecium
M	<18	Spot urine	No wbc	no microorganism.	-	0	-	848		10^3~10^4(CFU/ml)	Staphylococcus,coagulasenegative,Enterococcussp.
M	<18				-	0	-	309		10^3~10^4(CFU/ml)	Staphylococcus,coagulasenegative
F	<18	Clean voided urine	Few WBC	Rare gram positive cocci	-	5	+	7684		Multiplespeciesarepresent.Possibleperinealcontamination.Repeatedexaminationisrecommended.
F	>60	Clean voided urine	No wbc	no microorganism.	-	0	-	3239		Multiplespeciesarepresent.Possibleperinealcontamination.Repeatedexaminationisrecommended.
F	18-60	Clean voided urine	No wbc	no microorganism.	-	1	-	1139		10^4~10^5(CFU/ml),10^3~10^4(CFU/ml)	Bacillussp.,Yeast
F	>60	Spot urine	No wbc	no microorganism.	-	1	-	426		10^3~10^4(CFU/ml)	Staphylococcus,coagulasenegative
F	18-60				-	1	-	1717		Multiplespeciesarepresent.Possibleperinealcontamination.Repeatedexaminationisrecommended.
M	>60	Clean voided urine	Few WBC	No microorganism.	+	6	-	1390		10^3~10^4(CFU/ml)	Streptococcusviridans,alpha-hem.
M	>60				+	40	+	10191	4	Multiplespeciesarepresent.Possibleperinealcontamination.Repeatedexaminationisrecommended.
M	>60				-	54	-	1198		10^4~10^5(CFU/ml),10^5↑(CFU/ml)	Streptococcusanginosus,Staphylococcusepidermidis
F	<18	Clean voided urine	No wbc	no microorganism.	-	4	+	2512		10^4~10^5(CFU/ml)	Corynebacteriumstriatum
F	18-60				-	1	-	1327		10^3~10^4(CFU/ml)	Streptococcusanginosus,Corynebacteriumstriatum
M	>60				+	92	+	5187		Multiplespeciesarepresent.Possibleperinealcontamination.Repeatedexaminationisrecommended.
F	18-60	Clean voided urine	No wbc	no microorganism.	-	3	-	1742		10^4~10^5(CFU/ml)	Corynebacteriumsp.
M	>60				-	6	-	5283		10^4~10^5(CFU/ml)	Corynebacteriumsp.
M	18-60				+	5	-	29906		10^3~10^4(CFU/ml)	Bacillussp.
F	18-60	Clean voided urine	No wbc	no microorganism.	+	2	-	900		10^4~10^5(CFU/ml)	Bacillussp.
F	18-60	Clean voided urine	No wbc	no microorganism.	-	3	-	325		10^3~10^4(CFU/ml)	Staphylococcus,coagulasenegative
M	18-60				+	62	+	66768	11	10^5↑(CFU/ml),10^4~10^5(CFU/ml)	Enterococcusfaecium,Yeast
M	>60	Clean voided urine	Many WBC	Moderate gram positive cocci	-	43	+	659	8	10^5↑(CFU/ml)	Staphylococcusepidermidis
M	<18				-	1	-	1539		10^3~10^4(CFU/ml)	Staphylococcus,coagulasenegative
F	18-60				-	622	+	21910	10	10^4~10^5(CFU/ml)	Pseudomonasaeruginosa,Candidaalbicans
F	18-60				-	2	-	3962		10^3~10^4(CFU/ml),10^5↑(CFU/ml)	Enterococcusfaecium,Staphylococcusepidermidis
M	18-60				+	68	+	14578	50	10^5↑(CFU/ml),10^4~10^5(CFU/ml)	Yeast,Staphylococcus,coagulasenegative,Enterococcusfaecium
F	>60	Catheterized urine	Many WBC	Many gram negative bacilli	+	994	+	241353	110	10^5↑(CFU/ml)	Yeast,Pseudomonasaeruginosa
F	<18				-	2	-	942		Multiplespeciesarepresent.Possibleperinealcontamination.Repeatedexaminationisrecommended.
F	18-60				-	0	-	1030		Multiplespeciesarepresent.Possibleperinealcontamination.Repeatedexaminationisrecommended.
M	18-60	Catheterized urine	No wbc	no microorganism.	-	0	-	584		Multiplespeciesarepresent.Possibleperinealcontamination.Repeatedexaminationisrecommended.
M	18-60				+	1416	+	155467	36	10^5↑(CFU/ml)	Yeast,Enterococcusfaecium
M	>60				-	70	-	16133		10^4~10^5(CFU/ml)	Staphylococcus,coagulasenegative
F	>60				+	171	+	141588	7	10^4~10^5(CFU/ml)	Enterococcusfaecium,Yeast
F	18-60	Clean voided urine	No Wbc	Few gram positive cocci	-	2	-	2792		10^5↑(CFU/ml)	Staphylococcus,coagulasenegative
F	<18	Clean voided urine	No wbc	no microorganism.	-	1	-	1814		10^3~10^4(CFU/ml)	Staphylococcus,coagulasenegative
F	18-60	Spot urine	No Wbc	Moderate gram positive bacilli	-	1	-	1202		10^5↑(CFU/ml)	Lactobacillussp.
M	18-60	Clean voided urine	No Wbc	Few gram positive cocci	-	1	-	3567		10^4~10^5(CFU/ml),10^3~10^4(CFU/ml)	Enterococcusfaecalis,Staphylococcus,coagulasenegative
F	<18	Clean voided urine	Few WBC	Few gram positive bacilli	-	3	-	6096		Multiplespeciesarepresent.Possibleperinealcontamination.Repeatedexaminationisrecommended.
M	<18	Clean voided urine	No wbc	no microorganism.	-	0	-	494		10^3~10^4(CFU/ml)	Enterococcusfaecalis,Streptococcusviridans,alpha-hem.
M	18-60				-	1	-	652		10^3~10^4(CFU/ml)	Staphylococcusepidermidis
M	<18	Clean voided urine	No wbc	no microorganism.	-	1	-	716		10^4~10^5(CFU/ml),10^3~10^4(CFU/ml)	Entericgramnegativerod
F	>60				-	5	-	4622		Multiplespeciesarepresent.Possibleperinealcontamination.Repeatedexaminationisrecommended.
M	>60				-	1	-	1528		Multiplespeciesarepresent.Possibleperinealcontamination.Repeatedexaminationisrecommended.
F	>60	Clean voided urine	No wbc	no microorganism.	-	0	-	322		10^3~10^4(CFU/ml)	Staphylococcuscapitisss.capitis,Staphylococcusepidermidis
F	>60	Clean voided urine	No wbc	no microorganism.	-	1	-	3378		Multiplespeciesarepresent.Possibleperinealcontamination.Repeatedexaminationisrecommended.
F	18-60				-	1	-	821		10^4~10^5(CFU/ml)	Staphylococcusepidermidis
F	>60	Clean voided urine	No wbc	no microorganism.	-	0	-	171		Multiplespeciesarepresent.Possibleperinealcontamination.Repeatedexaminationisrecommended.
M	>60	Clean voided urine	No wbc	no microorganism.	+	2	-	211229		10^3~10^4(CFU/ml)	Staphylococcuslugdunensis,Staphylococcusepidermidis
F	18-60				-	41	+	2807		10^4~10^5(CFU/ml),10^5↑(CFU/ml)	Staphylococcushaemolyticus,Corynebacteriumstriatum
F	<18	Clean voided urine	No wbc	no microorganism.	-	1	-	527		Multiplespeciesarepresent.Possibleperinealcontamination.Repeatedexaminationisrecommended.
M	18-60	Clean voided urine	Rare WBC	No microorganism.	-	3	-	4100		Multiplespeciesarepresent.Possibleperinealcontamination.Repeatedexaminationisrecommended.
M	>60				-	0	-	761		10^3~10^4(CFU/ml),10^4~10^5(CFU/ml)	Enterococcussp.,Corynebacteriumsp.
F	18-60	Clean voided urine	No wbc	no microorganism.	-	1	-	1475		10^3~10^4(CFU/ml)	Staphylococcus,coagulasenegative,Enterococcussp.
F	18-60	Clean voided urine	No wbc	no microorganism.	-	0	-	306		10^3~10^4(CFU/ml)	Bacillussp.,Yeast
F	18-60				-	1	-	2088		10^5↑(CFU/ml)	Corynebacteriumsp.
F	>60	Clean voided urine	No wbc	no microorganism.	+	9	+	7797		10^4~10^5(CFU/ml)	Streptococcusmitis/oralis
F	18-60				+	951	+	88271	60	10^4~10^5(CFU/ml),10^3~10^4(CFU/ml)	Candidaalbicans,Non-fermentinggramnegativerods
F	>60	Clean voided urine	Many WBC	Few Yeast	+	66	+	5810	7	10^3~10^4(CFU/ml),10^4~10^5(CFU/ml)	Klebsiellapneumoniaess.pneumoniae,Yeast,Escherichiacoli
F	18-60	Clean voided urine	No wbc	no microorganism.	-	0	-	707		10^3~10^4(CFU/ml)	Staphylococcusepidermidis,Streptococcusviridans,alpha-hem.
F	18-60				-	1205	+	13069	29	10^4~10^5(CFU/ml)	Corynebacteriumstriatum
F	18-60				+	818	+	9307		10^4~10^5(CFU/ml)	Corynebacteriumstriatum
F	18-60	Catheterized urine	Few WBC	Moderate gram positive bacilli	-	33	+	25127		10^5↑(CFU/ml)	Corynebacteriumstriatum
F	>60	Clean voided urine	Few WBC	Moderate gram positive cocci	+	59	+	64620	8	10^5↑(CFU/ml),10^4~10^5(CFU/ml)	Enterococcusfaecalis,Bacillussp.
F	>60	Catheterized urine	Moderate WBC	Many gram positive cocci	+	37	-	52268		10^5↑(CFU/ml),10^5↑(CFU/ml)	Staphylococcus, coagulase negative,Streptococcus agalactiae
M	>60	Spot urine	No wbc	no microorganism.	+	48	-	18725		10^3~10^4(CFU/ml),10^3~10^4(CFU/ml)	Streptococcus viridans, alpha-hem.,Staphylococcus, coagulase negative
F	18-60				-	1	-	1450		10^4~10^5(CFU/ml),10^3~10^4(CFU/ml)	Streptococcus anginosus,Staphylococcus, coagulase negative
F	<18	Clean voided urine	No wbc	no microorganism.	-	2	-	702		10^3~10^4(CFU/ml),10^4~10^5(CFU/ml)	Staphylococcus, coagulase negative,Enterococcus sp.
M	>60				-	57	-	199512		10^5↑(CFU/ml)	Corynebacterium striatum
M	>60				+	24	-	18321	3	10^5↑(CFU/ml),10^5↑(CFU/ml)
M	<18				-	4	-	36346		10^4~10^5(CFU/ml),10^4~10^5(CFU/ml)	Staphylococcus, coagulase negative,Staphylococcus, coagulase negative
M	<18	Clean voided urine	No wbc	no microorganism.	-	1	-	3866		10^4~10^5(CFU/ml)	Bacillus sp.
F	18-60				+	2	-	2248		Multiplespeciesarepresent.Possibleperinealcontamination.Repeatedexaminationisrecommended.
F	>60				+	6	-	8569	4	10^5↑(CFU/ml)	Burkholderia cepacia group
F	>60	Clean voided urine	No wbc	no microorganism.	-	0	+	1394		10^4~10^5(CFU/ml)	Corynebacterium sp.
M	<18				-	0	-	1726		10^4~10^5(CFU/ml)	Corynebacterium sp.
F	18-60	Clean voided urine	No wbc	no microorganism.	+	2	-	146479		Multiplespeciesarepresent.Possibleperinealcontamination.Repeatedexaminationisrecommended.
M	18-60				+	66	-	28134	94	10^5↑(CFU/ml),10^3~10^4(CFU/ml)	Escherichia coli,Yeast
M	>60				+	1	-	1297		10^4~10^5(CFU/ml),10^4~10^5(CFU/ml)	Staphylococcus, coagulase negative,Corynebacterium sp.
M	>60				+	22	-	10703		Multiplespeciesarepresent.Possibleperinealcontamination.Repeatedexaminationisrecommended.
F	18-60	Catheterized urine	Few WBC	Moderate gram positive cocci .	+	7	-	18963	4	10^3~10^4(CFU/ml),10^5↑(CFU/ml),10^3~10^4(CFU/ml),10^4~10^5(CFU/ml),10^3~10^4(CFU/ml)	Enteric gram negative rod,Enterococcus faecalis,Enteric gram negative rod,Staphylococcus, coagulase negative,Enterococcus sp.
M	18-60	Clean voided urine	No wbc	no microorganism.	-	0	-	1014		Multiplespeciesarepresent.Possibleperinealcontamination.Repeatedexaminationisrecommended.
F	18-60				-	0	-	527		Multiplespeciesarepresent.Possibleperinealcontamination.Repeatedexaminationisrecommended.
F	<18				-	20	-	3128		Multiplespeciesarepresent.Possibleperinealcontamination.Repeatedexaminationisrecommended.
M	>60	Clean voided urine	No Wbc	Many gram positive cocci	-	0	-	30203		10^4~10^5(CFU/ml),10^5↑(CFU/ml)	Staphylococcus, coagulase negative,Enterococcus faecalis
F	18-60	Clean voided urine	No wbc	no microorganism.	-	1	-	723		Multiplespeciesarepresent.Possibleperinealcontamination.Repeatedexaminationisrecommended.
M	18-60	Catheterized urine	Few WBC	No microorganism.	-	22	-	2094		10^4~10^5(CFU/ml)	Corynebacterium sp.
M	>60				+	5	-	113481		10^3~10^4(CFU/ml)	Staphylococcus, coagulase negative
M	18-60	Catheterized urine	Many WBC	Many gram negative bacilli	+	63	-	19911		10^5↑(CFU/ml),10^4~10^5(CFU/ml)
F	18-60				-	0	-	999		10^3~10^4(CFU/ml),10^5↑(CFU/ml)	Streptococcus viridans, alpha-hem.,Corynebacterium sp.
F	18-60				-	0	-	610		Multiplespeciesarepresent.Possibleperinealcontamination.Repeatedexaminationisrecommended.
F	>60	Clean voided urine	No wbc	no microorganism.	-	4	-	732		10^3~10^4(CFU/ml),10^3~10^4(CFU/ml)	Enterococcus sp.,Yeast
F	<18				-	42	-	1205		10^3~10^4(CFU/ml)	Staphylococcus, coagulase negative
M	>60				+	69	-	7400		10^5↑(CFU/ml)	Streptococcus viridans, alpha-hem.
M	>60				-	11	-	153364		10^3~10^4(CFU/ml)	Staphylococcus, coagulase negative
F	18-60				-	9	-	6055		10^5↑(CFU/ml)	Bacillus sp.
F	>60				+	405	+	12307		Growth of gram negative bacilli(GNB)
M	>60				-	1	-	1317		10^3~10^4(CFU/ml)	Streptococcus viridans, alpha-hem.
F	>60				+	11	-	45600		Multiplespeciesarepresent.Possibleperinealcontamination.Repeatedexaminationisrecommended.
F	<18				+	2	-	5725		10^5↑(CFU/ml)	Lactobacillus sp.
M	18-60				-	1	-	2653		10^4~10^5(CFU/ml)	Streptococcus viridans, alpha-hem.
F	18-60	Clean voided urine	No wbc	no microorganism.	-	13	-	3523		10^4~10^5(CFU/ml)	Bacillus sp.
F	>60	Clean voided urine	Moderate WBC	No microorganism.	-	3	+	4758		10^3~10^4(CFU/ml),10^3~10^4(CFU/ml)	Enterococcus sp.,Corynebacterium sp.
F	>60	Clean voided urine	No wbc	no microorganism.	-	43	+	1790	12	10^4~10^5(CFU/ml),10^4~10^5(CFU/ml)	Yeast,Enterococcus faecalis
F	>60				-	1	-	3589		10^5↑(CFU/ml),10^3~10^4(CFU/ml)	Enterococcus faecium,Yeast
M	<18	Clean voided urine	No wbc	no microorganism.	-	174	-	8187		Multiplespeciesarepresent.Possibleperinealcontamination.Repeatedexaminationisrecommended.
F	18-60	Clean voided urine	No wbc	no microorganism.	-	3	-	467		10^3~10^4(CFU/ml)	Bacillus sp.
F	>60	Clean voided urine	No Wbc	Moderate gram positive cocci	-	0	-	190		10^4~10^5(CFU/ml),10^5↑(CFU/ml)	Enterococcus faecium,Yeast
F	>60	Clean voided urine	Few WBC	Many gram negative bacilli	-	0	+	1316		10^4~10^5(CFU/ml),10^4~10^5(CFU/ml),10^5↑(CFU/ml)	Escherichia coli,Streptococcus viridans, alpha-hem.,Escherichia coli
F	18-60	Spot urine	No wbc	no microorganism.	-	1	+	585		10^4~10^5(CFU/ml)	Bacillus sp.
F	<18	Clean voided urine	Few WBC	No microorganism.	+	19	+	27145		10^3~10^4(CFU/ml),10^3~10^4(CFU/ml)	Staphylococcus, coagulase negative,Enterococcus sp.
F	>60	Clean voided urine	Few WBC	Many gram negative bacilli	-	3	+	1136		Multiplespeciesarepresent.Possibleperinealcontamination.Repeatedexaminationisrecommended.
M	>60	Clean voided urine	Moderate WBC	Moderate gram positive cocci	+	318	+	32728		10^5↑(CFU/ml)	Staphylococcus epidermidis
F	>60	Clean voided urine	No wbc	no microorganism.	-	0	+	280		Multiplespeciesarepresent.Possibleperinealcontamination.Repeatedexaminationisrecommended.
M	<18				-	1	-	3054		10^3~10^4(CFU/ml)	Streptococcus viridans, alpha-hem.
F	18-60	Clean voided urine	No Wbc	Moderate gram positive cocci	-	8	-	32425		10^5↑(CFU/ml)	Streptococcus viridans, alpha-hem.
F	18-60	Clean voided urine	No wbc	no microorganism.	-	3	-	1193		Multiplespeciesarepresent.Possibleperinealcontamination.Repeatedexaminationisrecommended.
M	>60	Clean voided urine	Rare WBC	No microorganism.	-	73	+	13511		Multiplespeciesarepresent.Possibleperinealcontamination.Repeatedexaminationisrecommended.
F	<18	Clean voided urine	No wbc	no microorganism.	-	16	+	1243		10^3~10^4(CFU/ml)	Staphylococcus, coagulase negative
M	<18	Clean voided urine	No wbc	no microorganism.	-	6	+	2544		10^3~10^4(CFU/ml),10^4~10^5(CFU/ml)	Non-fermenting gram negative rods,Enteric gram negative rod
M	>60	Clean voided urine	No wbc	no microorganism.	-	4	-	5386		10^3~10^4(CFU/ml),10^4~10^5(CFU/ml)	Streptococcus viridans, alpha-hem.,Streptococcus viridans, alpha-hem.
F	18-60	Clean voided urine	No wbc	no microorganism.	+	1	-	871		10^5↑(CFU/ml)	Bacillus sp.
F	18-60	Clean voided urine	No wbc	no microorganism.	-	0	-	775		10^3~10^4(CFU/ml)	Corynebacterium sp.
F	<18	Spot urine	No Wbc	Few gram positive cocci	-	1	-	1905		Multiplespeciesarepresent.Possibleperinealcontamination.Repeatedexaminationisrecommended.
M	18-60	Clean voided urine	No wbc	no microorganism.	-	0	-	999		10^3~10^4(CFU/ml)	Streptococcus viridans, alpha-hem.
F	>60				-	2	-	987		10^5↑(CFU/ml)	Corynebacterium sp.
M	>60	Clean voided urine	Few WBC	Many gram positive cocci	+	20	+	6619	9	10^5↑(CFU/ml),10^4~10^5(CFU/ml)	Enterococcus faecium,Yeast
F	>60	Catheterized urine	No Wbc	Few gram positive cocci	-	22	-	725		10^4~10^5(CFU/ml),10^4~10^5(CFU/ml)	Candida albicans,Enterococcus faecium
F	>60	Clean voided urine	Few WBC	No microorganism.	-	2	-	1780		10^3~10^4(CFU/ml),10^4~10^5(CFU/ml)	Streptococcus viridans, alpha-hem.,Bacillus sp.
M	>60				+	47	+	22511		Multiplespeciesarepresent.Possibleperinealcontamination.Repeatedexaminationisrecommended.
M	>60	Clean voided urine	No wbc	no microorganism.	-	2	-	698		10^3~10^4(CFU/ml),10^3~10^4(CFU/ml)	Enterococcus sp.,Yeast
F	18-60	Clean voided urine	No Wbc	Many gram positive bacilli	+	6	+	15027		10^5↑(CFU/ml)	Bacillus sp.
M	<18				-	1	-	10359		10^4~10^5(CFU/ml)	Staphylococcus, coagulase negative
F	>60				-	1	-	1380		10^5↑(CFU/ml)	Corynebacterium striatum
F	>60				+	319	+	20139	27	10^5↑(CFU/ml),10^4~10^5(CFU/ml)	Yeast,Enterococcus sp.
F	18-60				-	1	-	801		10^3~10^4(CFU/ml)	Bacillus sp.
F	18-60				-	5	-	1158		10^3~10^4(CFU/ml),10^3~10^4(CFU/ml)	Enterococcus sp.,Streptococcus viridans, alpha-hem.
F	18-60	Clean voided urine	No wbc	no microorganism.	-	1	-	1201		Multiplespeciesarepresent.Possibleperinealcontamination.Repeatedexaminationisrecommended.
F	18-60	Clean voided urine	No wbc	no microorganism.	+	3	-	4391		10^4~10^5(CFU/ml)	Bacillus sp.
F	18-60	Clean voided urine	No wbc	no microorganism.	-	1	-	707		10^3~10^4(CFU/ml),10^3~10^4(CFU/ml)	Enterococcus sp.,Streptococcus viridans, alpha-hem.
F	18-60	Clean voided urine	No wbc	no microorganism.	+	1	-	469		10^4~10^5(CFU/ml)	Bacillus sp.
M	>60				-	0	-	1377		10^3~10^4(CFU/ml)	Staphylococcus, coagulase negative
M	>60	Catheterized urine	No wbc	no microorganism.	-	2	-	700		10^3~10^4(CFU/ml),10^3~10^4(CFU/ml)	Yeast,Enterococcus sp.
F	18-60				-	0	-	832		Multiplespeciesarepresent.Possibleperinealcontamination.Repeatedexaminationisrecommended.
F	>60	Clean voided urine	No Wbc	Many gram negative bacilli	+	13	+	128607		10^5↑(CFU/ml),10^4~10^5(CFU/ml),10^4~10^5(CFU/ml)	Enterobacter aerogenes,Enterococcus sp.,Streptococcus viridans, alpha-hem.
F	>60	Clean voided urine	No wbc	no microorganism.	-	8	+	5154		Multiplespeciesarepresent.Possibleperinealcontamination.Repeatedexaminationisrecommended.
F	<18				-	1	-	467		10^3~10^4(CFU/ml)	Staphylococcus, coagulase negative
F	18-60	Spot urine	No wbc	no microorganism.	-	0	-	307		10^4~10^5(CFU/ml)	Bacillus sp.
M	>60				-	3	-	1807		Multiplespeciesarepresent.Possibleperinealcontamination.Repeatedexaminationisrecommended.
M	18-60	Catheterized urine	Moderate WBC	Many gram negative bacilli	-	20	+	18015	11	10^4~10^5(CFU/ml),10^5↑(CFU/ml)	Yeast,Citrobacter freundii
M	>60				-	28	+	1193		10^3~10^4(CFU/ml),10^3~10^4(CFU/ml)	Staphylococcus capitis ss. capitis,Corynebacterium striatum
F	>60				-	2	-	4280	4	10^5↑(CFU/ml)	Corynebacterium sp.
F	<18	Clean voided urine	No wbc	no microorganism.	-	5	-	2888		10^3~10^4(CFU/ml)	Corynebacterium sp.
M	>60	Clean voided urine	No wbc	no microorganism.	-	7	-	2425		Multiplespeciesarepresent.Possibleperinealcontamination.Repeatedexaminationisrecommended.
F	18-60	Clean voided urine	No wbc	no microorganism.	-	1	-	5020		10^4~10^5(CFU/ml)	Staphylococcus, coagulase negative
M	>60	Clean voided urine	No wbc	no microorganism.	-	1	-	609		10^3~10^4(CFU/ml)	Staphylococcus, coagulase negative
F	>60				-	310	+	2943		10^3~10^4(CFU/ml),10^3~10^4(CFU/ml),10^3~10^4(CFU/ml),10^3~10^4(CFU/ml)	Staphylococcus epidermidis,Streptococcus mitis / oralis,Pediococcus sp.,Klebsiella oxytoca
M	>60	Spot urine	Few WBC	Many Yeast	-	74	+	4542	13	10^5↑(CFU/ml),10^5↑(CFU/ml)	Yeast,Enterococcus faecium
F	>60	Clean voided urine	No wbc	no microorganism.	-	14	-	298		10^3~10^4(CFU/ml),10^4~10^5(CFU/ml)	Streptococcus viridans, alpha-hem.,Bacillus sp.
F	<18	Clean voided urine	No wbc	no microorganism.	-	0	-	7005		10^5↑(CFU/ml)	Bacillus sp.
M	>60	Clean voided urine	No wbc	no microorganism.	+	11	-	102221	9	10^5↑(CFU/ml)	Bacillus sp.
M	>60	Clean voided urine	No wbc	no microorganism.	-	1	-	9803		10^3~10^4(CFU/ml)	Streptococcus viridans, alpha-hem.
F	18-60				-	105	+	2519		10^4~10^5(CFU/ml),10^4~10^5(CFU/ml),10^5↑(CFU/ml)	Yeast,Escherichia coli,Yeast
M	18-60	Clean voided urine	No wbc	no microorganism.	-	2	-	680		10^3~10^4(CFU/ml)	Staphylococcus, coagulase negative
M	18-60	Clean voided urine	No wbc	no microorganism.	-	2	-	46915		10^3~10^4(CFU/ml),10^4~10^5(CFU/ml)	Staphylococcus, coagulase negative,Staphylococcus, coagulase negative
F	18-60	Clean voided urine	No Wbc	Many gram positive cocci	+	10	-	2705		10^5↑(CFU/ml),10^3~10^4(CFU/ml)	Enterococcus faecium,Yeast
M	>60	Clean voided urine	Moderate WBC	No microorganism.	+	152	+	16720		10^3~10^4(CFU/ml),10^4~10^5(CFU/ml)	Corynebacterium sp.,Corynebacterium sp.
F	<18				-	0	-	144		10^3~10^4(CFU/ml)	Staphylococcus, coagulase negative
F	18-60	Clean voided urine	No wbc	no microorganism.	-	6	+	1364		10^3~10^4(CFU/ml),10^4~10^5(CFU/ml)	Streptococcus viridans, alpha-hem.,Bacillus sp.
F	18-60	Clean voided urine	Many WBC	No microorganism.	-	35	+	1518		10^4~10^5(CFU/ml)	Staphylococcus, coagulase negative
F	>60				+	507	+	36819	104	10^3~10^4(CFU/ml),10^5↑(CFU/ml)	Enterococcus faecium,Yeast
F	>60	Clean voided urine	No wbc	no microorganism.	-	0	-	13939		10^3~10^4(CFU/ml)	Streptococcus anginosus
F	>60				-	0	-	2687		Multiplespeciesarepresent.Possibleperinealcontamination.Repeatedexaminationisrecommended.
F	>60	Spot urine	No wbc	no microorganism.	-	0	-	355		10^3~10^4(CFU/ml),10^5↑(CFU/ml)	Enteric gram negative rod,Corynebacterium sp.
F	18-60				-	0	-	971		10^3~10^4(CFU/ml)	Streptococcus viridans, alpha-hem.
F	18-60	Clean voided urine	No wbc	no microorganism.	-	0	-	297		10^3~10^4(CFU/ml),10^4~10^5(CFU/ml)	Streptococcus anginosus,Corynebacterium sp.
F	<18				-	22	+	10940		10^3~10^4(CFU/ml),10^3~10^4(CFU/ml)	Staphylococcus epidermidis,Klebsiella pneumoniae ss. pneumoniae
F	>60				-	44	+	1278		10^3~10^4(CFU/ml)	Corynebacterium sp.
F	>60	Clean voided urine	Moderate WBC	No microorganism.	-	24	+	1280		10^4~10^5(CFU/ml)	Streptococcus anginosus
F	>60	Clean voided urine	No wbc	no microorganism.	-	4	-	2427		10^3~10^4(CFU/ml),10^4~10^5(CFU/ml)	Enteric gram negative rod,Streptococcus anginosus
F	>60				-	2	-	724		Multiplespeciesarepresent.Possibleperinealcontamination.Repeatedexaminationisrecommended.
F	18-60	Clean voided urine	No wbc	no microorganism.	-	0	-	556		Multiplespeciesarepresent.Possibleperinealcontamination.Repeatedexaminationisrecommended.
M	18-60				-	0	-	953		10^3~10^4(CFU/ml)	Staphylococcus, coagulase negative
F	>60	Clean voided urine	No Wbc	Few Yeast	-	4	-	869	10	10^5↑(CFU/ml),10^3~10^4(CFU/ml)	Yeast,Enterococcus sp.
M	<18	Clean voided urine	No wbc	no microorganism.	-	1	-	775		Multiplespeciesarepresent.Possibleperinealcontamination.Repeatedexaminationisrecommended.
F	18-60	Clean voided urine	No wbc	no microorganism.	-	116	-	5563		10^5↑(CFU/ml)	Bacillus sp.
M	18-60	Clean voided urine	No wbc	no microorganism.	-	0	-	250		10^3~10^4(CFU/ml),10^3~10^4(CFU/ml)	Enteric gram negative rod,Streptococcus viridans, alpha-hem.
F	>60	Clean voided urine	Few WBC	Many gram negative bacilli	+	48	+	74773		10^5↑(CFU/ml),10^5↑(CFU/ml)	Corynebacterium striatum,Proteus mirabilis
M	>60	Clean voided urine	No wbc	no microorganism.	-	0	-	616		10^4~10^5(CFU/ml)	Corynebacterium sp.
F	>60	Clean voided urine	No wbc	no microorganism.	-	9	+	945		10^5↑(CFU/ml),10^3~10^4(CFU/ml)	Streptococcus anginosus,Enteric gram negative rod
F	>60	Clean voided urine	No wbc	no microorganism.	-	3	-	2378		10^4~10^5(CFU/ml),10^4~10^5(CFU/ml)	Enterococcus sp.,Streptococcus anginosus
F	18-60	Clean voided urine	No wbc	no microorganism.	-	45	+	18870	48	10^4~10^5(CFU/ml)	Bacillus sp.
F	18-60				-	1	-	4306		10^4~10^5(CFU/ml)	Bacillus sp.
F	>60	Clean voided urine	No wbc	no microorganism.	-	15	+	870		10^4~10^5(CFU/ml),10^4~10^5(CFU/ml)	Corynebacterium sp.,Staphylococcus, coagulase negative
M	>60	Clean voided urine	No wbc	no microorganism.	-	2	-	5194		10^4~10^5(CFU/ml)	Corynebacterium sp.
F	18-60	Clean voided urine	No wbc	no microorganism.	+	7	-	4540		10^3~10^4(CFU/ml),10^3~10^4(CFU/ml),10^4~10^5(CFU/ml)	Staphylococcus, coagulase negative,Enterococcus sp.,Escherichia coli
F	18-60	Clean voided urine	No Wbc	Many gram positive cocci	-	6	-	6587		Multiplespeciesarepresent.Possibleperinealcontamination.Repeatedexaminationisrecommended.
F	18-60	Clean voided urine	No wbc	no microorganism.	-	2	-	5037		10^3~10^4(CFU/ml),10^3~10^4(CFU/ml)	Streptococcus viridans, alpha-hem.,Enterococcus sp.
F	<18	Clean voided urine	No Wbc	Few gram positive bacilli	-	79	-	39702		10^5↑(CFU/ml)	Bacillus sp.
F	18-60	Clean voided urine	No wbc	no microorganism.	-	3	-	2871		10^5↑(CFU/ml)	Staphylococcus epidermidis
F	18-60	Clean voided urine	No wbc	no microorganism.	-	0	-	350		10^3~10^4(CFU/ml)	Streptococcus viridans, alpha-hem.
F	18-60	Clean voided urine	No wbc	no microorganism.	-	7	-	8212		10^3~10^4(CFU/ml),10^3~10^4(CFU/ml)	Staphylococcus, coagulase negative,Streptococcus viridans, alpha-hem.
F	18-60	Clean voided urine	No wbc	no microorganism.	-	1	-	429		10^3~10^4(CFU/ml)	Streptococcus anginosus
F	18-60	Clean voided urine	No wbc	no microorganism.	-	1	-	885		10^3~10^4(CFU/ml),10^3~10^4(CFU/ml)	Corynebacterium coyleue,Klebsiella pneumoniae ss. pneumoniae
F	18-60	Clean voided urine	No wbc	no microorganism.	-	7	-	3509		10^3~10^4(CFU/ml)	Corynebacterium sp.
F	18-60	Clean voided urine	Few WBC	No microorganism.	-	1	-	952		10^4~10^5(CFU/ml)	Corynebacterium sp.
M	>60				-	1	-	1474		10^5↑(CFU/ml),10^3~10^4(CFU/ml)	Corynebacterium sp.,Staphylococcus, coagulase negative
F	>60	Catheterized urine	Few WBC	Many gram positive cocci	+	8	-	10781	26	10^5↑(CFU/ml),10^5↑(CFU/ml)	Yeast,Enterococcus faecium
M	18-60				-	0	-	340		10^3~10^4(CFU/ml),10^3~10^4(CFU/ml)	Staphylococcus, coagulase negative,Enterococcus sp.
M	>60				-	16	-	1004		Multiplespeciesarepresent.Possibleperinealcontamination.Repeatedexaminationisrecommended.
F	>60				-	0	-	1210		10^3~10^4(CFU/ml)	Corynebacterium sp.
M	>60	Clean voided urine	No wbc	no microorganism.	-	3	-	2108		Multiplespeciesarepresent.Possibleperinealcontamination.Repeatedexaminationisrecommended.
F	>60				+	73	+	54712	38	10^3~10^4(CFU/ml),10^5↑(CFU/ml)	Yeast,Enterococcus faecium
M	>60	Clean voided urine	No Wbc	Few gram positive cocci	-	2	-	1321		10^3~10^4(CFU/ml),10^5↑(CFU/ml)	Staphylococcus, coagulase negative,Enterococcus faecalis
F	>60				+	261	+	19700	38	10^4~10^5(CFU/ml),10^5↑(CFU/ml)	Yeast,Enterococcus faecium
F	>60	Clean voided urine	No wbc	no microorganism.	-	0	-	419		10^3~10^4(CFU/ml),10^3~10^4(CFU/ml)	Enterococcus sp.,Staphylococcus, coagulase negative
M	>60	Clean voided urine	No wbc	no microorganism.	-	1	-	1142		10^4~10^5(CFU/ml)	Streptococcus mitis / oralis
M	<18				+	1	-	7182		10^4~10^5(CFU/ml)	Staphylococcus epidermidis
F	>60				+	44	-	50842	11	10^5↑(CFU/ml)	Burkholderia cepacia group
M	18-60	Catheterized urine	No wbc	no microorganism.	-	0	-	203		10^3~10^4(CFU/ml)	Burkholderia cepacia group
F	>60	Clean voided urine	No wbc	no microorganism.	-	1	-	215		10^3~10^4(CFU/ml)	Corynebacterium striatum
M	>60	Clean voided urine	No Wbc	Many gram positive cocci	-	60	+	13741		10^5↑(CFU/ml),10^5↑(CFU/ml)	Enterococcus faecium,Corynebacterium sp.
M	>60				+	64	+	9421		10^5↑(CFU/ml)	Staphylococcus epidermidis
M	18-60				+	70	+	13682	61	10^3~10^4(CFU/ml),10^5↑(CFU/ml)	Enterococcus sp.,Yeast
F	>60	Clean voided urine	No wbc	no microorganism.	-	3	-	3995		Multiplespeciesarepresent.Possibleperinealcontamination.Repeatedexaminationisrecommended.
F	<18	Spot urine	No wbc	no microorganism.	-	0	-	1065		10^3~10^4(CFU/ml),10^3~10^4(CFU/ml)	Streptococcus viridans, alpha-hem.,Enteric gram negative rod
M	>60	Clean voided urine	No wbc	no microorganism.	-	1	-	634		10^4~10^5(CFU/ml),10^3~10^4(CFU/ml)	Corynebacterium sp.,Enterococcus sp.
F	18-60	Clean voided urine	No wbc	no microorganism.	-	1	-	1242		Multiplespeciesarepresent.Possibleperinealcontamination.Repeatedexaminationisrecommended.
M	>60	Clean voided urine	Moderate WBC	No microorganism.	+	30	+	4806	4	10^4~10^5(CFU/ml),10^4~10^5(CFU/ml)	Enterococcus sp.,Corynebacterium sp.
F	>60	Clean voided urine	No wbc	no microorganism.	-	1	-	3132		Multiplespeciesarepresent.Possibleperinealcontamination.Repeatedexaminationisrecommended.
F	>60	Clean voided urine	No wbc	no microorganism.	-	2	+	1485		10^5↑(CFU/ml)	Corynebacterium sp.
F	>60	Clean voided urine	Few WBC	Many gram positive cocci	+	41	+	40741	6	Multiplespeciesarepresent.Possibleperinealcontamination.Repeatedexaminationisrecommended.
F	>60	Clean voided urine	Few WBC	Many gram negative bacilli	-	11	+	8910		Multiplespeciesarepresent.Possibleperinealcontamination.Repeatedexaminationisrecommended.
F	<18	Clean voided urine	No wbc	no microorganism.	+	32	+	280886		10^3~10^4(CFU/ml),10^3~10^4(CFU/ml)	Yeast,Streptococcus agalactiae
M	>60	Clean voided urine	No wbc	no microorganism.	-	0	-	259		10^3~10^4(CFU/ml)	Staphylococcus, coagulase negative
